# Supplementary material for: Identification of key biomarkers in steroid-induced osteonecrosis of the femoral head and their correlation with immune infiltration by bioinformatics analysis
Source: BMC Musculoskelet Disord. 2022 Jan 18;23:67. doi: 10.1186/s12891-022-04994-7 (PMC8767711; doi:10.1186/s12891-022-04994-7)
Supplement: Supplementary file 1 — Additional file 1. [file 12891_2022_4994_MOESM1_ESM.zip]

Archive with 15 entries (15 files):
- Table S8 (results of Spearman correlation analysis).csv
- Figure S1.tif
- Figure S2.tif
- Figure S3.tiff
- Figure S4.tif
- Figure S5.png
- Figure S6.tif
- legend of Figure S1~S6.docx
- Table S1-DEGs.xls
- Table S2(the blue module genes).xlsx
- Table S3(the value of MM and GS).xlsx
- Table S4 (Key genes of DEGs,MCODE).xlsx
- Table S5 (Hub genes of WGCNA).xlsx
- Table S6(CIBERSORT-Results).xlsx
- Table S7 (Key genes and immune cell expression matrix) .xlsx
