# Supplementary material for: Identification of key biomarkers in steroid-induced osteonecrosis of the femoral head and their correlation with immune infiltration by bioinformatics analysis
Source: BMC Musculoskelet Disord. 2022 Jan 18;23:67. doi: 10.1186/s12891-022-04994-7 (PMC8767711; doi:10.1186/s12891-022-04994-7)
Supplement: Supplementary file 1 — Additional file 1. [file 12891_2022_4994_MOESM1_ESM.zip › Table S8 (results of Spearman correlation analysis).csv]

	HCK	MNDA	NCF2	P2RY13	TLR2	TLR8	TYROBP
B cells naive	-0.00663574303012532	-0.0199559662590177	0.0141259783464417	-0.127589873899666	-0.056685545759287	-0.129106544020316	-0.0338581756158311
B cells memory	-0.376489022086274	-0.311221524685846	-0.358976203825576	-0.296349494031654	-0.163489180143404	-0.330426643242686	-0.324407438336845
Plasma cells	0.410406996844462	0.406112293233091	0.340419445359868	0.368960592309614	0.485905996421784	0.497988916403853	0.340007595832264
T cells CD8	-0.541301187330329	-0.482156949372914	-0.534878271469359	-0.506378986866792	-0.443527204502814	-0.517823639774859	-0.501759886648115
T cells CD4 naive	0.147494268994992	0.0891871153753083	0.0827841980581903	0.0260939158957408	0.0638166421363225	-0.0729873299692459	0.153097136834738
T cells CD4 memory activated	-0.067651889011616	-0.0759067058113268	-0.0926195280895623	-0.0033777444768101	-0.0397823238379857	0.0232689063958029	0.0371743742196303
T cells follicular helper	-0.256641087723676	-0.271175854241899	-0.256665168520137	-0.256629049866885	-0.256629049866885	-0.27050089040023	-0.25676155953603
T cells regulatory (Tregs)	0.0181143473875533	0.0273326193330714	0.0775593265111071	-0.0522649882318653	-0.0622651484350742	-0.201512662208058	-0.128653361140368
T cells gamma delta	-0.262301233929913	-0.323506905762205	-0.298353429796976	-0.198874296435272	-0.341463414634146	-0.162851782363977	-0.0966727802558097
NK cells resting	-0.0696047101160195	-0.10692565285393	0.0216359263096667	0.0583147244222654	-0.0410084191098511	-0.179082637580634	-0.24166054264347
NK cells activated	-0.139844415034342	-0.103345888672218	-0.12305553913869	-0.236340293789203	-0.0838072608832472	-0.131342586532287	-0.166077539329321
Monocytes	-0.103100520775742	-0.0707201142829006	-0.208284469858267	-0.133208255159475	-0.148030018761726	0.0712945590994371	0.019709984324
Macrophages M0	0.138284851510448	0.257526320964292	0.201081568351196	0.0811155933110019	0.0948855727746384	0.0541542049494278	0.101070581341026
Macrophages M1	0.123798661821665	0.294351170012648	0.214613925700429	0.0753521726050582	0.219824383238816	0.267131950250263	0.271096122108718
Macrophages M2	-0.0377482530553298	-0.0815088007655511	-0.0605538791766612	-0.0418231025632923	-0.048466483475873	-0.0146456351936439	-0.0627670467023694
Dendritic cells resting	0.241155067165587	0.18224272038279	0.154989579420091	0.228974812300137	0.0908945567265185	0.187749412254776	0.235677604208445
Dendritic cells activated	-0.363823998498921	-0.313176897886671	-0.340307751544839	-0.383132417514222	-0.25479619147126	-0.256297199962991	-0.396517783482425
Mast cells resting	0.253390587421785	0.159742758482899	0.23492734458042	0.172331642458836	0.33973410702556	0.181052495652572	0.281772100153037
Mast cells activated	-0.218701526147198	-0.215545140414472	-0.297626308842641	-0.178182393114968	-0.287528027045617	-0.167417797028531	-0.183517761699315
Eosinophils	-0.115848947190667	-0.0820515834265801	-0.00410577425899626	-0.172161677495462	-0.175497149637699	-0.211161044081617	-0.0400463328437983
Neutrophils	0.712134716295411	0.706260715777372	0.767931705310771	0.730581613508443	0.689305816135084	0.676172607879925	0.548500706616458
