# Supplementary material for: Identification of key biomarkers in steroid-induced osteonecrosis of the femoral head and their correlation with immune infiltration by bioinformatics analysis
Source: BMC Musculoskelet Disord. 2022 Jan 18;23:67. doi: 10.1186/s12891-022-04994-7 (PMC8767711; doi:10.1186/s12891-022-04994-7)
Supplement: Supplementary file 1 — Additional file 1. [file 12891_2022_4994_MOESM1_ESM.zip › Table S1-DEGs.xls]

Gene	logFC	P.Value	adj.P.Val
TSTA3	-2.017658288	6.64E-13	9.13E-09
PIP5K1B	-2.110428089	9.71E-13	9.13E-09
CTNNAL1	-2.523563692	2.57E-12	1.27E-08
IFRD2	-1.244232473	2.71E-12	1.27E-08
HEPACAM2	-2.681673668	4.25E-12	1.60E-08
PNP	-1.565505251	1.30E-11	3.48E-08
SEC62	-1.314694159	1.30E-11	3.48E-08
GYPA	-2.753983275	1.55E-11	3.61E-08
CISD2	-2.372353293	1.73E-11	3.61E-08
RHAG	-1.935908683	2.36E-11	4.15E-08
TFDP2	-1.70902045	2.43E-11	4.15E-08
REXO2	-1.713360733	2.68E-11	4.20E-08
STOM	-1.478648192	3.13E-11	4.53E-08
MAP4K5	-1.197903598	4.02E-11	5.36E-08
TBCEL	-1.372343008	4.28E-11	5.36E-08
BPGM	-3.431648948	4.62E-11	5.43E-08
FBXL4	-1.137427244	4.95E-11	5.44E-08
ARL4A	-2.086869215	5.21E-11	5.44E-08
DYRK3	-1.649889844	8.19E-11	7.65E-08
UBE2F	-1.17192695	8.42E-11	7.65E-08
ALDH5A1	-1.905518813	8.54E-11	7.65E-08
CMAS	-1.310675986	9.98E-11	8.53E-08
TFDP1	-1.639727398	1.30E-10	1.06E-07
TCF3	-1.178826198	1.49E-10	1.17E-07
NLRP1	1.054391533	1.78E-10	1.34E-07
USP12	-1.785463787	2.27E-10	1.64E-07
POLR1D	-1.411962964	2.38E-10	1.65E-07
NSUN3	-1.715813586	2.54E-10	1.65E-07
FAM20B	-1.055736887	2.78E-10	1.74E-07
DNAJC6	-1.490412029	3.20E-10	1.94E-07
ISCA1	-2.165446543	4.27E-10	2.51E-07
RAP1GAP	-3.301800384	4.52E-10	2.51E-07
C9orf40	-1.678722384	4.77E-10	2.51E-07
GADD45A	-2.02486846	4.87E-10	2.51E-07
SUSD6	1.000818671	4.94E-10	2.51E-07
YOD1	-2.462373942	5.88E-10	2.85E-07
DYNLL1	-1.076659205	5.91E-10	2.85E-07
MOSPD1	-1.212613369	6.87E-10	3.23E-07
RNF14	-1.579255123	8.06E-10	3.69E-07
CLIC2	-1.442658544	1.28E-09	5.13E-07
RNASET2	1.024110348	1.52E-09	5.67E-07
TSPAN7	-2.122144563	1.55E-09	5.67E-07
VTI1B	-1.334893893	1.79E-09	6.24E-07
RIOK3	-2.057854994	1.90E-09	6.49E-07
CREG1	-1.527781981	1.94E-09	6.50E-07
ATP6V1D	-1.053285263	2.22E-09	7.34E-07
HIST1H1C	-1.557738397	2.40E-09	7.41E-07
MSI2	-1.101580178	2.40E-09	7.41E-07
KANK2	-1.576818803	2.54E-09	7.70E-07
CYB5A	-1.102037384	3.21E-09	9.08E-07
HEMGN	-3.023580258	3.24E-09	9.08E-07
GID4	-1.270599833	3.42E-09	9.14E-07
GCLC	-1.307293821	3.57E-09	9.33E-07
THOC7	-1.041591227	3.71E-09	9.42E-07
IFIT1B	-3.061998877	3.97E-09	9.82E-07
FAM104B	-1.086588287	4.20E-09	1.01E-06
CA2	-2.074021328	4.96E-09	1.15E-06
TRAK2	-1.706949038	4.96E-09	1.15E-06
BBOF1	-2.175059426	5.02E-09	1.15E-06
SNX3	-1.308116177	5.69E-09	1.25E-06
ARG2	-1.484209535	5.77E-09	1.25E-06
PECAM1	1.188260933	6.10E-09	1.30E-06
C7orf73	-1.49409143	6.69E-09	1.41E-06
TMCC2	-2.079094567	7.63E-09	1.56E-06
SLC7A5	-1.431697863	8.25E-09	1.65E-06
POC1B	-1.493489228	8.57E-09	1.70E-06
SIGLEC7	1.419428384	9.01E-09	1.75E-06
DCUN1D1	-1.598530536	9.13E-09	1.75E-06
UBE2H	-1.797831618	9.20E-09	1.75E-06
CETN2	-1.167516286	9.52E-09	1.78E-06
MPPE1	1.151749228	1.01E-08	1.82E-06
TMEM56	-1.347114919	1.04E-08	1.85E-06
STK11	-1.241220145	1.05E-08	1.85E-06
SLC14A1	-2.63467934	1.18E-08	1.98E-06
NME4	-1.315782707	1.21E-08	2.02E-06
GABARAPL2	-1.193666426	1.25E-08	2.02E-06
ELOVL6	-1.37753619	1.25E-08	2.02E-06
TERF2IP	-1.23540647	1.27E-08	2.02E-06
ACP1	-1.080025478	1.28E-08	2.02E-06
UBE2V1	-1.076253981	1.40E-08	2.20E-06
DPEP2	1.354933227	1.72E-08	2.60E-06
ABCB10	-1.029210538	1.78E-08	2.65E-06
SLC2A1	-1.685949067	2.20E-08	3.23E-06
RGS2	1.366005679	2.43E-08	3.50E-06
FAM46C	-2.612241537	2.44E-08	3.50E-06
FECH	-2.36671376	2.46E-08	3.50E-06
XK	-2.688064663	2.56E-08	3.60E-06
GYPE	-1.219582878	2.57E-08	3.60E-06
YIPF6	-1.295343755	2.65E-08	3.70E-06
RNF11	-1.786013582	2.87E-08	3.91E-06
ATP6V1B2	1.008157958	2.92E-08	3.95E-06
FHL2	-1.07684464	2.97E-08	3.98E-06
SIAH2	-2.040028217	3.03E-08	4.03E-06
CA1	-2.522159789	3.06E-08	4.05E-06
CXCR2	1.419395831	3.20E-08	4.16E-06
UBE2M	-1.061556178	3.37E-08	4.26E-06
CPPED1	1.332897641	3.83E-08	4.81E-06
MPEG1	1.346602693	3.98E-08	4.96E-06
RHCE	-1.241099671	4.10E-08	5.04E-06
ARHGEF12	-1.655155039	4.17E-08	5.10E-06
FRY	1.272148412	4.45E-08	5.36E-06
ABCG2	-1.370242069	4.69E-08	5.58E-06
FHDC1	-2.190046767	5.31E-08	6.20E-06
THEM5	-2.031837864	5.90E-08	6.57E-06
ST13	-1.08179143	6.32E-08	6.86E-06
SRRD	-1.563008419	6.95E-08	7.42E-06
KAT2B	-1.299947038	7.03E-08	7.47E-06
RTN1	1.052967652	7.21E-08	7.57E-06
ACSL6	-1.380793303	7.46E-08	7.74E-06
PPME1	-1.007915667	7.74E-08	7.99E-06
HDGF	-1.260904063	8.17E-08	8.22E-06
CTSS	1.15802238	8.71E-08	8.36E-06
SGK1	1.260684924	8.86E-08	8.42E-06
NTAN1	-1.316791965	9.46E-08	8.84E-06
SPTA1	-1.697988154	9.72E-08	9.00E-06
EIF1B	-1.047597046	1.17E-07	1.04E-05
LST1	1.014233868	1.18E-07	1.05E-05
TMEM200B	-1.267174047	1.24E-07	1.08E-05
WLS	1.394599037	1.30E-07	1.11E-05
CDKL1	-1.22292467	1.47E-07	1.21E-05
YPEL4	-1.609654169	1.52E-07	1.24E-05
EPB41	-1.408725505	1.61E-07	1.30E-05
RHD	-1.696721958	1.63E-07	1.31E-05
MYO1F	1.148075183	1.69E-07	1.33E-05
SLC45A4	1.342352837	1.70E-07	1.33E-05
AP2B1	-1.213712382	1.71E-07	1.33E-05
VMP1	1.143967401	1.83E-07	1.39E-05
C9orf78	-1.415285273	1.83E-07	1.39E-05
SORL1	1.130118438	1.96E-07	1.45E-05
NFIX	-1.360183791	2.01E-07	1.46E-05
HMBS	-1.71911917	2.18E-07	1.57E-05
GYPB	-2.022116418	2.22E-07	1.58E-05
PITHD1	-1.933705265	2.24E-07	1.59E-05
ENDOD1	-1.038142921	2.42E-07	1.67E-05
AMICA1	1.175295748	2.52E-07	1.73E-05
PTGS2	1.40673704	2.74E-07	1.83E-05
OLIG1	1.821665035	2.75E-07	1.83E-05
FAM174A	1.333557548	2.76E-07	1.83E-05
AGO2	-1.273065992	2.77E-07	1.83E-05
NCOA4	-1.049275462	2.87E-07	1.86E-05
HCK	1.064141428	2.97E-07	1.92E-05
PCTP	-1.384168452	2.97E-07	1.92E-05
NRBF2	1.17385254	3.02E-07	1.95E-05
PRDX2	-1.835725735	3.24E-07	2.05E-05
MYO5A	1.014887956	3.26E-07	2.05E-05
TUBG1	-1.048624266	3.33E-07	2.09E-05
RAD23A	-1.5031762	3.66E-07	2.23E-05
DPCD	-1.056509841	3.66E-07	2.23E-05
FAM117A	-1.144152913	3.71E-07	2.25E-05
PBX1	-1.126420522	3.79E-07	2.27E-05
ACSM3	-1.681121332	3.83E-07	2.28E-05
HRSP12	-1.368590618	3.92E-07	2.32E-05
ADGRE3	1.481216634	3.93E-07	2.32E-05
PAQR9	-1.363555321	4.32E-07	2.53E-05
PTAFR	1.160358538	4.39E-07	2.55E-05
LRRC75A	-1.225647402	4.39E-07	2.55E-05
MNDA	1.050378899	4.52E-07	2.60E-05
TIGD3	1.096487713	4.64E-07	2.63E-05
RPIA	-1.56089894	5.26E-07	2.92E-05
IGF2BP2	-1.238866728	5.41E-07	2.97E-05
DUSP6	1.322398255	5.51E-07	3.02E-05
FIS1	-1.230705925	5.69E-07	3.11E-05
TYROBP	1.077858714	6.21E-07	3.32E-05
ABCC13	-1.259045593	6.26E-07	3.34E-05
PELI1	1.499029161	6.57E-07	3.49E-05
PIGX	1.018821746	6.67E-07	3.53E-05
XPO7	-1.107018871	6.71E-07	3.53E-05
RNASE6	1.119162113	6.88E-07	3.57E-05
C10orf54	1.001441829	7.09E-07	3.65E-05
CFD	1.685513675	7.19E-07	3.68E-05
MXI1	-1.856928317	7.50E-07	3.77E-05
PA2G4	-1.116693563	7.51E-07	3.77E-05
PPP3R1	-1.058864943	8.28E-07	4.04E-05
HAL	1.507704729	8.66E-07	4.18E-05
F2RL1	1.221090826	8.74E-07	4.20E-05
BSG	-1.446238523	8.90E-07	4.21E-05
MYL6B	-1.197635869	9.22E-07	4.31E-05
CHPT1	-1.441018451	9.34E-07	4.33E-05
TPM1	-1.086524966	9.52E-07	4.38E-05
HVCN1	1.085445437	9.98E-07	4.55E-05
SLC1A5	-1.653402426	1.05E-06	4.70E-05
FAM104A	-1.438756713	1.06E-06	4.74E-05
RBX1	-1.091252297	1.10E-06	4.83E-05
CST3	1.275824881	1.11E-06	4.88E-05
LYZ	1.394236218	1.16E-06	5.06E-05
FRAT2	1.129645709	1.18E-06	5.12E-05
FAM83A	-1.126176117	1.20E-06	5.19E-05
CXCR1	1.270741536	1.29E-06	5.44E-05
GSPT1	-1.286778675	1.33E-06	5.55E-05
RHOQ	1.031979931	1.36E-06	5.63E-05
GLRX5	-1.79258643	1.39E-06	5.72E-05
SMOX	-1.458218584	1.46E-06	5.99E-05
ATP2B1	1.083853011	1.54E-06	6.21E-05
TGFBI	1.406679669	1.54E-06	6.22E-05
IGF2R	1.017295898	1.58E-06	6.35E-05
TCP11L2	-1.762099927	1.62E-06	6.47E-05
MPP1	-1.465526313	1.65E-06	6.52E-05
MCUR1	-1.053738978	1.66E-06	6.53E-05
CDKN2C	-1.014381712	1.69E-06	6.64E-05
FOXO3	-1.347706333	1.76E-06	6.77E-05
SMIM5	-1.312417716	1.76E-06	6.77E-05
TRIM10	-1.161770726	1.77E-06	6.77E-05
ST3GAL6	1.33947548	1.86E-06	7.08E-05
TK1	-1.146600032	1.96E-06	7.34E-05
BNIP3L	-1.512427032	1.97E-06	7.35E-05
TSPO2	-1.28394167	1.98E-06	7.35E-05
ANK1	-1.868281394	2.12E-06	7.75E-05
SVBP	-1.037880317	2.13E-06	7.75E-05
SPTB	-1.042010932	2.15E-06	7.82E-05
BMP2K	-1.099354194	2.20E-06	7.93E-05
NCF2	1.10139082	2.31E-06	8.22E-05
SELK	-1.016603978	2.31E-06	8.23E-05
HES6	-1.470337566	2.35E-06	8.34E-05
ANKRD9	-1.290184188	2.50E-06	8.75E-05
FFAR2	1.251751108	2.51E-06	8.76E-05
KRT1	-2.57233942	2.53E-06	8.81E-05
IL13RA1	1.186398228	2.55E-06	8.81E-05
ST6GALNAC2	1.308725324	2.63E-06	9.07E-05
CCR3	1.847144231	2.69E-06	9.24E-05
AHSP	-2.442251424	2.75E-06	9.38E-05
EIF2AK1	-1.244872944	2.85E-06	9.64E-05
BCL2L1	-1.337313109	2.87E-06	9.70E-05
RGCC	-1.149584747	2.95E-06	9.90E-05
SNCA	-2.046595124	3.18E-06	0.000104642
OGFRL1	1.386588971	3.20E-06	0.000105138
PLAGL1	1.074642607	3.21E-06	0.000105158
SLC48A1	-1.074471313	3.40E-06	0.000109932
P2RY13	1.178953493	3.43E-06	0.000110921
TFR2	-1.488243575	3.55E-06	0.000114357
PID1	1.022241098	3.74E-06	0.0001199
E2F2	-1.196380396	3.85E-06	0.000122357
UBE2O	-1.124792583	4.26E-06	0.0001325
ANKH	-1.095644469	4.93E-06	0.000147677
GPR146	-1.561003679	4.96E-06	0.000148481
PLEKHO1	1.201905805	5.11E-06	0.000151909
ST6GALNAC4	-1.372346495	5.12E-06	0.000151909
ELOF1	-1.235045631	5.13E-06	0.00015203
ARRDC3	1.04569958	5.29E-06	0.000155951
OPTN	-1.142203543	5.52E-06	0.000160749
SLC7A7	1.195278509	5.63E-06	0.000162512
TMCC3	1.280553924	5.78E-06	0.000165997
KCNH2	-1.132133793	5.85E-06	0.000167211
TGM2	-1.010438674	6.27E-06	0.000176018
TMEM86B	-1.489937869	6.31E-06	0.000176673
KRT23	1.915841893	6.51E-06	0.000181101
IKBIP	1.125014635	7.15E-06	0.000193636
HK1	-1.174167678	7.16E-06	0.000193721
ZNF23	-1.516386823	7.88E-06	0.000209203
LGALS2	1.876685866	8.15E-06	0.000214227
FKBP8	-1.251508598	8.65E-06	0.000224571
TMOD1	-1.798235575	8.74E-06	0.000226412
KLF1	-2.0554243	9.40E-06	0.000238716
WNK1	-1.043867387	9.51E-06	0.000240614
SNX10	1.084741716	9.90E-06	0.000247096
CPVL	1.497682722	9.91E-06	0.000247096
TAL1	-1.061965275	9.97E-06	0.00024822
NEDD4L	-1.009516768	1.03E-05	0.000255197
CNPPD1	-1.085000566	1.10E-05	0.000268499
CD14	1.205861521	1.20E-05	0.000283368
RAB2B	-1.502957748	1.20E-05	0.000283537
SMIM24	-1.533706552	1.34E-05	0.000309532
TLR8	1.107114708	1.38E-05	0.000314248
FURIN	-1.076687143	1.40E-05	0.000317263
TPGS2	-1.568484634	1.44E-05	0.00032384
RBM38	-1.598536067	1.44E-05	0.0003241
MOSPD2	1.036242036	1.47E-05	0.000329601
ARHGAP26	1.023442826	1.48E-05	0.000331447
TREM1	1.241023114	1.51E-05	0.000334443
PIM1	-1.098874211	1.64E-05	0.000358837
FAM198B	1.394472028	1.77E-05	0.000382051
CCR2	1.309231751	1.79E-05	0.000383815
EPB41L3	1.223424958	1.82E-05	0.00038756
VCAN	1.406834247	1.91E-05	0.000402589
CDC34	-1.203147536	1.96E-05	0.00041311
MCOLN1	-1.162058358	1.97E-05	0.000414153
HSPA6	1.271434243	2.04E-05	0.000423685
TRIM58	-1.865733128	2.14E-05	0.000439555
DMTN	-1.42708971	2.16E-05	0.000442475
CEP19	1.105489523	2.30E-05	0.000457888
LILRB1	1.185810356	2.30E-05	0.000457888
LILRB2	1.122314817	2.30E-05	0.000457888
RNF123	-1.305233158	2.34E-05	0.000463856
S1PR3	1.238722584	2.42E-05	0.000473609
JAZF1	-1.349903752	2.47E-05	0.000478539
SELENBP1	-2.03415248	2.50E-05	0.000484329
FCN1	1.079223088	2.60E-05	0.000496386
AOAH	1.022875481	2.62E-05	0.000498971
TNFRSF10C	1.082184795	2.67E-05	0.000504737
MAP3K7CL	1.029970461	2.67E-05	0.000504737
ZMAT2	-1.102843065	2.67E-05	0.000504737
CLEC4A	1.054056585	2.84E-05	0.000528472
CEBPD	1.060685943	2.89E-05	0.000535394
SHTN1	1.1861836	2.93E-05	0.000542288
FKBP1B	-1.312088883	3.11E-05	0.00056512
PSMF1	-1.179188533	3.12E-05	0.000566182
ABCG1	1.102574375	3.27E-05	0.000585594
SLC4A1	-1.995486483	3.34E-05	0.000592362
GMPR	-1.688119424	3.40E-05	0.000598842
ZER1	-1.190673658	3.46E-05	0.000605559
SULF2	1.068655597	3.65E-05	0.00063085
RGS18	1.045905335	3.67E-05	0.000633307
TNS1	-1.239208245	3.83E-05	0.000655454
HPS1	-1.013378318	3.88E-05	0.000661155
TLR2	1.11848902	3.93E-05	0.000668025
DNAJA4	-1.234737555	4.63E-05	0.000759454
PINK1	-1.111590764	4.82E-05	0.000779251
RNF10	-1.297715763	5.12E-05	0.000813207
B4GALT3	-1.035752435	5.17E-05	0.000818087
ACP5	-1.233984258	5.20E-05	0.000821372
MS4A14	1.072214702	5.30E-05	0.000833903
PPP2R5B	-1.061663842	5.81E-05	0.000893712
OSBP2	-1.421168019	6.18E-05	0.000931501
ACKR1	-1.013998897	6.20E-05	0.000931976
TANGO2	-1.034718244	6.58E-05	0.00097231
KLC3	-1.655431365	7.44E-05	0.001072266
FGL2	1.073815444	7.67E-05	0.001101999
SDPR	1.590331339	8.70E-05	0.001205649
RILP	-1.070890594	9.09E-05	0.001245
SMPDL3A	1.197564991	9.24E-05	0.001259698
KIF26A	-1.12799014	9.55E-05	0.001288729
LRRK2	1.028624518	0.00010068	0.00133274
CHI3L1	1.96991577	0.000104575	0.001368873
GATA1	-1.028375153	0.000109204	0.0014108
TSPAN5	-1.5419186	0.000122271	0.001542508
TLR7	1.118414103	0.000146581	0.001765076
TNFSF13B	1.143763195	0.000148264	0.001780777
TNFSF10	1.021234123	0.00016466	0.001920045
MBNL3	-1.287305925	0.000165592	0.001929715
MKRN1	-1.086517561	0.000172153	0.001986467
SLC6A8	-1.453594438	0.000182936	0.00207272
EPB42	-1.701426011	0.000206455	0.002252309
ALAS2	-1.455381708	0.000212422	0.00230404
MS4A7	1.115845481	0.000219806	0.002360968
YBX3	-1.006965984	0.000233374	0.002470011
KEL	-1.267234242	0.000234958	0.002481185
RUNDC3A	-1.198554031	0.000256539	0.002643726
CTSG	-1.592205875	0.000259442	0.002666333
PIP4K2A	-1.143963341	0.000268808	0.00274012
FAM210B	-1.433894768	0.000273429	0.002775186
MX2	1.009742664	0.00028297	0.002849369
CXCL5	1.11476265	0.00029716	0.002942944
DPM2	-1.124441342	0.000329574	0.003167592
ALDH1A1	1.106223666	0.000343699	0.003262415
RAB13	-1.002119159	0.000349437	0.003302342
TMEM170B	1.105996327	0.00037464	0.00347706
DCAF12	-1.336286511	0.000406758	0.003690068
CD163	1.526670093	0.000419466	0.003765378
CYSTM1	-1.124277224	0.000426035	0.003811998
CCR1	1.097130449	0.000487277	0.004199612
FAXDC2	-1.003614005	0.000684422	0.005302998
HP	-1.158080073	0.000706491	0.005422587
PI3	1.229667522	0.000716001	0.005464339
CNN3	-1.2253242	0.000727562	0.005517129
RNF182	-2.48950712	0.00073619	0.005566434
LOC100131541	1.041519541	0.000742663	0.005604108
MMP8	-1.434718089	0.000763767	0.00571518
HAGH	-1.007857213	0.000937206	0.006553821
FCER1A	1.476782371	0.001014716	0.006935859
PLEK2	-1.257092743	0.001152705	0.007565428
EIF1AY	-3.73183118	0.001204801	0.007801121
IFIT2	1.384300023	0.001300346	0.008207722
HBM	-1.167247057	0.001595375	0.009430269
TMEM158	-1.701294961	0.001982611	0.011017393
STRADB	-1.238299648	0.00199256	0.011061476
CLEC12A	1.253030384	0.002122921	0.011556425
PGF	-1.263882528	0.002233694	0.012006504
UBXN6	-1.040914824	0.002261291	0.012113276
ARG1	-1.533603608	0.002549205	0.013138855
IFI27	-2.484535799	0.002607273	0.01334493
NRGN	1.088199635	0.002825649	0.014122233
SESN3	-1.282504548	0.003148681	0.015233038
HBQ1	-1.13053144	0.003574417	0.016751016
ELANE	-1.212133247	0.003858422	0.01772133
LCN2	-1.109510368	0.004390504	0.019426855
IGLL1	-1.192373857	0.004471994	0.019723151
CTGF	-1.192112455	0.005523684	0.022824507
LTF	-1.153213094	0.006988942	0.026909286
CD177	-1.200504392	0.007910416	0.029374177
LRRN3	1.094729553	0.00961612	0.033584022
DNTT	-1.395020125	0.010621647	0.036024468
ITLN1	-1.111211549	0.011328747	0.037663249
MX1	1.162583942	0.012075186	0.03937843
MYL4	-1.016570002	0.013800812	0.043336762
