# Supplementary material for: Identification of key biomarkers in steroid-induced osteonecrosis of the femoral head and their correlation with immune infiltration by bioinformatics analysis
Source: BMC Musculoskelet Disord. 2022 Jan 18;23:67. doi: 10.1186/s12891-022-04994-7 (PMC8767711; doi:10.1186/s12891-022-04994-7)
Supplement: Supplementary file 1 — Additional file 1. [file 12891_2022_4994_MOESM1_ESM.zip › Table S2(the blue module genes).xlsx]

## Sheet: Sheet1
nodeName	nodeAttr[nodesPresent, ]
ABCA1	blue
ABHD13	blue
ABHD2	blue
ABHD5	blue
ACAP2	blue
ACOX1	blue
ACPP	blue
ACSL1	blue
ACTN1	blue
ADAM10	blue
ADAM9	blue
ADCY4	blue
ADGRE2	blue
ADGRE3	blue
ADGRE5	blue
ADM	blue
AGO4	blue
AHCTF1	blue
ALOX5	blue
ALOX5AP	blue
ALPK1	blue
AMICA1	blue
AMN1	blue
ANKRD28	blue
ANPEP	blue
ANXA11	blue
ANXA3	blue
ANXA4	blue
ANXA5	blue
APH1B	blue
APMAP	blue
AQP9	blue
ARFIP1	blue
ARHGAP25	blue
ARHGAP26	blue
ARHGAP9	blue
ARID4A	blue
ARL11	blue
ARL6IP6	blue
ARL8B	blue
ARMT1	blue
ARNTL	blue
ARRDC3	blue
ASAH1	blue
ASAP1	blue
ASAP1-IT2	blue
ASPH	blue
ATAD2B	blue
ATF6	blue
ATG16L2	blue
ATP11A	blue
ATP6V1B2	blue
ATP8B4	blue
ATXN1	blue
AVIL	blue
B3GNT2	blue
B3GNT5	blue
BASP1	blue
BAZ2B	blue
BBS10	blue
BCL10	blue
BCL2A1	blue
BCL6	blue
BIN2	blue
BMX	blue
BNIP2	blue
BOD1L1	blue
BOLA3	blue
BST1	blue
BTBD3	blue
BTN2A1	blue
C10orf54	blue
C11orf54	blue
C1GALT1C1	blue
C1RL	blue
C20orf24	blue
C3orf38	blue
C3orf62	blue
C4orf32	blue
C4orf33	blue
C5AR1	blue
C5AR2	blue
C5orf15	blue
C7orf25	blue
C9orf72	blue
CAB39	blue
CAMK2G	blue
CAPZA1	blue
CAPZA2	blue
CARD16	blue
CARD8	blue
CASC4	blue
CASP1	blue
CASP3	blue
CASP4	blue
CASP5	blue
CASP8	blue
CASS4	blue
CBFA2T3	blue
CBL	blue
CBX1	blue
CCDC112	blue
CCDC126	blue
CCDC82	blue
CCNE2	blue
CCNJL	blue
CCNT2	blue
CCPG1	blue
CCR2	blue
CD163	blue
CD164	blue
CD300LF	blue
CD36	blue
CD46	blue
CD58	blue
CD86	blue
CD93	blue
CDA	blue
CDC123	blue
CDC42EP3	blue
CDC42SE1	blue
CDK5R1	blue
CDS2	blue
CEBPB	blue
CEBPD	blue
CEP19	blue
CEP63	blue
CFLAR	blue
CFP	blue
CHIC2	blue
CHMP1B	blue
CHMP2B	blue
CHST15	blue
CHSY1	blue
CHUK	blue
CKAP4	blue
CLEC4A	blue
CLEC4E	blue
CLEC7A	blue
CLVS1	blue
CMTM2	blue
CMTM6	blue
CNEP1R1	blue
COA6	blue
COL4A3BP	blue
CPD	blue
CPEB2	blue
CPNE8	blue
CPPED1	blue
CPQ	blue
CR1	blue
CREB5	blue
CREBRF	blue
CRK	blue
CSF2RA	blue
CSF2RB	blue
CSF3R	blue
CSGALNACT2	blue
CTBP2	blue
CTBS	blue
CXCR1	blue
CXCR2	blue
CXorf21	blue
CXorf23	blue
CXorf38	blue
CYB5R4	blue
DACH1	blue
DAPP1	blue
DCP2	blue
DENND3	blue
DENND5A	blue
DGAT2	blue
DHRS7	blue
DHTKD1	blue
DICER1	blue
DIRC2	blue
DMXL2	blue
DNAJC3	blue
DNTTIP1	blue
DOCK4	blue
DOCK5	blue
DPEP2	blue
DPYD	blue
DRAM1	blue
DSC2	blue
DSE	blue
DUSP1	blue
DYNC1LI1	blue
DYNLT1	blue
E2F3	blue
ECHDC3	blue
ECT2	blue
EFHD2	blue
EFR3A	blue
EGLN1	blue
EIF4E3	blue
ELF2	blue
ELMOD2	blue
ELOVL5	blue
EMB	blue
ENTPD1	blue
ERGIC2	blue
ERLIN1	blue
ETS2	blue
ETV6	blue
EVI2B	blue
EXOC5	blue
EXOC8	blue
F2RL1	blue
F5	blue
FAM105A	blue
FAM126B	blue
FAM129A	blue
FAM160B1	blue
FAM174A	blue
FAM188A	blue
FAM198B	blue
FAM209A	blue
FAM49A	blue
FAM49B	blue
FAM63A	blue
FAM65B	blue
FAM76B	blue
FAM8A1	blue
FAR1	blue
FAR2	blue
FAS	blue
FBXL13	blue
FBXL3	blue
FBXL5	blue
FBXO33	blue
FBXO38	blue
FCAR	blue
FCGR1B	blue
FCHO2	blue
FEM1C	blue
FLOT1	blue
FNDC3A	blue
FNDC3B	blue
FNIP1	blue
FOS	blue
FOSL2	blue
FPR1	blue
FPR2	blue
FRAT1	blue
FRAT2	blue
GAB1	blue
GAB2	blue
GALNT3	blue
GALNT7	blue
GBE1	blue
GCA	blue
GK	blue
GLRX	blue
GLT1D1	blue
GMCL1	blue
GMFB	blue
GMFG	blue
GNAQ	blue
GNS	blue
GPAT3	blue
GPR160	blue
GPR65	blue
GPSM3	blue
GPX4	blue
GRAMD1C	blue
GSKIP	blue
H3F3B	blue
HACD4	blue
HAL	blue
HBP1	blue
HCK	blue
HEBP2	blue
HECW2	blue
HHEX	blue
HIF1A	blue
HINT3	blue
HIST1H2BC	blue
HLX	blue
HMGB2	blue
HMGCR	blue
HNMT	blue
HSD17B11	blue
HSDL1	blue
HSDL2	blue
HSPA6	blue
HTATIP2	blue
ICAM1	blue
IDH1	blue
IDI1	blue
IER3	blue
IFITM2	blue
IFNAR1	blue
IFNGR1	blue
IFNGR2	blue
IFRD1	blue
IGF2R	blue
IGSF6	blue
IKBIP	blue
IL10RB	blue
IL13RA1	blue
IL15	blue
IL17RA	blue
IL1B	blue
IL1R1	blue
IL1R2	blue
IL6R	blue
IMPA2	blue
IQGAP1	blue
IRAK3	blue
IRAK4	blue
IRF2BPL	blue
IRS2	blue
ITGAM	blue
ITM2B	blue
ITPRIP	blue
JAK2	blue
JDP2	blue
JKAMP	blue
JMJD1C	blue
KATNBL1	blue
KBTBD7	blue
KCNJ15	blue
KCNJ2	blue
KCNN4	blue
KCTD12	blue
KDM3A	blue
KDM5B	blue
KIAA0040	blue
KIAA0226L	blue
KIAA0232	blue
KIAA0825	blue
KIAA1033	blue
KIAA1551	blue
KIF27	blue
KLHL2	blue
KLHL8	blue
KRCC1	blue
KYNU	blue
LACTB	blue
LAMP2	blue
LAMTOR3	blue
LAT2	blue
LBR	blue
LCOR	blue
LGALSL	blue
LIG4	blue
LILRA2	blue
LILRB2	blue
LIMK2	blue
LIN7A	blue
LITAF	blue
LMBRD1	blue
LMNB1	blue
LONRF1	blue
LPAR2	blue
LPCAT2	blue
LPGAT1	blue
LRG1	blue
LRMP	blue
LRRC4	blue
LRRFIP1	blue
LRRK2	blue
LSMEM1	blue
LSP1	blue
LSR	blue
LTB4R	blue
LTN1	blue
LY9	blue
LYN	blue
LYSMD3	blue
MAK	blue
MANBA	blue
MANSC1	blue
MAP3K2	blue
MAP3K3	blue
MAP3K5	blue
MAP3K8	blue
MAPK14	blue
MARCKS	blue
MAST3	blue
MBOAT7	blue
MCM3	blue
MCTP1	blue
MCTP2	blue
MEF2A	blue
MEFV	blue
MEGF9	blue
MFSD14A	blue
MGAM	blue
MGST1	blue
MGST2	blue
MICAL1	blue
MID1IP1	blue
MKNK1	blue
MLKL	blue
MME	blue
MMP25	blue
MNDA	blue
MOB3A	blue
MORC3	blue
MOSPD2	blue
MPPE1	blue
MPZL3	blue
MRPL37	blue
MRVI1	blue
MS4A6A	blue
MSL1	blue
MSRB1	blue
MTHFD2	blue
MTMR6	blue
MXD1	blue
MYLIP	blue
MYO1F	blue
MZT2A	blue
NAB1	blue
NABP1	blue
NADK	blue
NAMPT	blue
NBEAL2	blue
NBN	blue
NCF2	blue
NCF4	blue
NCOA1	blue
NDEL1	blue
NDUFV3	blue
NEDD9	blue
NEK7	blue
NETO2	blue
NFAM1	blue
NFIL3	blue
NFKBIA	blue
NFKBIZ	blue
NLRC4	blue
NLRP12	blue
NLRP3	blue
NME8	blue
NMI	blue
NOD2	blue
NOTCH2	blue
NR3C1	blue
NRBF2	blue
NSUN7	blue
NUDT5	blue
NUFIP2	blue
NUMB	blue
NUP58	blue
OSBPL11	blue
OSBPL8	blue
OSTF1	blue
OSTM1	blue
P2RY13	blue
PACSIN2	blue
PAK1	blue
PARP8	blue
PCNX	blue
PDK3	blue
PDSS1	blue
PELI1	blue
PELI2	blue
PELO	blue
PFKFB4	blue
PGD	blue
PGGT1B	blue
PGS1	blue
PHC2	blue
PHF20L1	blue
PHLPP1	blue
PHTF1	blue
PICALM	blue
PIGB	blue
PIGX	blue
PIK3AP1	blue
PIK3CB	blue
PIK3R5	blue
PILRA	blue
PISD	blue
PJA2	blue
PKN2	blue
PLA2G4A	blue
PLAGL1	blue
PLAUR	blue
PLBD1	blue
PLCG2	blue
PLEKHF2	blue
PLEKHG3	blue
PLIN3	blue
PLXDC2	blue
PLXNC1	blue
PMAIP1	blue
PPM1B	blue
PPM1D	blue
PPM1M	blue
PPP1R12A	blue
PPP1R14B	blue
PPP1R15B	blue
PPP1R3B	blue
PPP1R3D	blue
PPP3CA	blue
PPP4R1	blue
PRDX1	blue
PRDX3	blue
PREX1	blue
PRKAR1A	blue
PRKCD	blue
PRKCZ	blue
PRKDC	blue
PRMT5	blue
PROK2	blue
PSD4	blue
PSTPIP2	blue
PTAFR	blue
PTAR1	blue
PTBP3	blue
PTEN	blue
PTGS2	blue
PTPN12	blue
PTPN2	blue
PTPN4	blue
PTPRE	blue
PXK	blue
PXN	blue
PYGL	blue
QKI	blue
QPCT	blue
RAB11FIP1	blue
RAB18	blue
RAB27A	blue
RAB2A	blue
RAB31	blue
RAB32	blue
RAB33B	blue
RAF1	blue
RALB	blue
RAP2C	blue
RASGRP4	blue
RASSF2	blue
RB1CC1	blue
RBM47	blue
RBM7	blue
RBP7	blue
RC3H1	blue
RCBTB2	blue
REL	blue
REPS2	blue
RFWD2	blue
RGL2	blue
RGS18	blue
RGS19	blue
RGS2	blue
RHOG	blue
RHOT1	blue
RICTOR	blue
RILPL2	blue
RIT1	blue
RMDN2	blue
RMI1	blue
RNASE4	blue
RNASEL	blue
RNF111	blue
RNF13	blue
RNF130	blue
RNF135	blue
RNF141	blue
RNF144B	blue
RNF146	blue
RNF149	blue
RNF24	blue
RNFT1	blue
RNPC3	blue
ROCK1P1	blue
ROPN1L	blue
RP2	blue
RPS6KA1	blue
RRAGD	blue
RRM2B	blue
RTN3	blue
S100A11	blue
S100A8	blue
S100A9	blue
SACM1L	blue
SAMD8	blue
SAT1	blue
SBF2	blue
SCLT1	blue
SCPEP1	blue
SDCBP	blue
SEC23A	blue
SEC24B	blue
SELL	blue
SELPLG	blue
SELT	blue
SEMA4A	blue
SEMA4D	blue
SERPINA1	blue
SERPINB1	blue
SFT2D2	blue
SGMS2	blue
SH3GLB1	blue
SIGLEC9	blue
SIPA1L2	blue
SIRPA	blue
SIRPD	blue
SKAP2	blue
SLA	blue
SLC12A6	blue
SLC15A4	blue
SLC16A3	blue
SLC16A6	blue
SLC22A15	blue
SLC25A24	blue
SLC25A40	blue
SLC35A5	blue
SLC35F5	blue
SLC37A3	blue
SLC41A1	blue
SLC45A4	blue
SLC8A1	blue
SLCO3A1	blue
SLCO4C1	blue
SLK	blue
SMAP2	blue
SMCO4	blue
SMIM14	blue
SNAP23	blue
SND1	blue
SNX10	blue
SNX13	blue
SNX16	blue
SNX18	blue
SOAT1	blue
SOD1	blue
SORL1	blue
SOS2	blue
SPAG1	blue
SPAG9	blue
SPAST	blue
SPOPL	blue
SPTLC1	blue
SQRDL	blue
SRA1	blue
SRBD1	blue
SRGN	blue
SRPK1	blue
SSFA2	blue
ST20	blue
ST6GALNAC2	blue
ST8SIA4	blue
STAG1	blue
STAG2	blue
STAM2	blue
STARD3NL	blue
STAT3	blue
STEAP4	blue
STK38L	blue
STX11	blue
STX12	blue
STX3	blue
STXBP3	blue
STXBP5	blue
SULT1B1	blue
SVIL	blue
TAGAP	blue
TBK1	blue
TBXAS1	blue
TDP2	blue
TET2	blue
TFEC	blue
THAP5	blue
THBD	blue
THEMIS2	blue
TIA1	blue
TIFA	blue
TIGD3	blue
TIMP2	blue
TLE3	blue
TLR1	blue
TLR2	blue
TLR4	blue
TLR6	blue
TLR8	blue
TM6SF1	blue
TMCC1	blue
TMCC3	blue
TMCO3	blue
TMED5	blue
TMED7	blue
TMEM154	blue
TMEM165	blue
TMEM167A	blue
TMEM170B	blue
TMEM30A	blue
TMEM33	blue
TMEM55A	blue
TMEM65	blue
TMEM71	blue
TMF1	blue
TMOD2	blue
TMX4	blue
TNFRSF10C	blue
TNFRSF1A	blue
TOR1AIP1	blue
TPD52L2	blue
TRAPPC6B	blue
TREM1	blue
TRIB1	blue
TRPM6	blue
TSEN34	blue
TTC33	blue
TWF1	blue
TXNDC12	blue
TXNRD1	blue
TYK2	blue
TYROBP	blue
UBA3	blue
UBE2D1	blue
UBE2J1	blue
UBE2W	blue
UBR5	blue
UHRF1BP1L	blue
VCPIP1	blue
VCPKMT	blue
VMP1	blue
VNN2	blue
VNN3	blue
VPS51	blue
VPS8	blue
WDFY3	blue
WDR41	blue
WSB1	blue
XPO6	blue
YIPF1	blue
YTHDF3	blue
ZBTB18	blue
ZBTB34	blue
ZCCHC6	blue
ZDHHC17	blue
ZFP36	blue
ZNF267	blue
ZNF281	blue
ZNF33A	blue
ZNF438	blue
ZNF516	blue
ZNF552	blue
ZNF624	blue
ZNRF2	blue
ZSWIM6	blue
