# Supplementary material for: Identification of key biomarkers in steroid-induced osteonecrosis of the femoral head and their correlation with immune infiltration by bioinformatics analysis
Source: BMC Musculoskelet Disord. 2022 Jan 18;23:67. doi: 10.1186/s12891-022-04994-7 (PMC8767711; doi:10.1186/s12891-022-04994-7)
Supplement: Supplementary file 1 — Additional file 1. [file 12891_2022_4994_MOESM1_ESM.zip › Table S3(the value of MM and GS).xlsx]

## Sheet: Sheet1
	MM.blue	GS
AADAT	0.170318	0.262763
AAED1	0.641901	0.399182
AASDHPPT	0.552853	0.557674
AATK	0.326764	0.204513
ABCA1	0.842455	0.438533
ABCA13	0.366323	-0.0877825
ABCB10	-0.643261	-0.719986
ABCB4	0.202348	0.418661
ABCB7	0.608737	0.523583
ABCC13	-0.669991	-0.733512
ABCC3	0.161008	0.252163
ABCC4	-0.75148	-0.662928
ABCD2	0.359265	0.53344
ABCD3	0.684147	0.499191
ABCE1	0.514718	0.509816
ABCG1	0.796368	0.538554
ABCG2	-0.800953	-0.766057
ABHD10	0.546932	0.448678
ABHD13	0.753317	0.466931
ABHD16B	-0.677138	-0.621545
ABHD17A	-0.0585541	0.201841
ABHD17B	0.688412	0.599581
ABHD18	0.680222	0.513557
ABHD2	0.747448	0.426383
ABHD3	0.873662	0.557098
ABHD5	0.91954	0.438956
ABI3	0.0994925	0.287344
ABO	-0.73053	-0.698042
ABTB1	-0.308851	-0.47929
ACAA2	0.763427	0.614944
ACADM	0.61017	0.497135
ACADSB	0.398012	0.398736
ACAP1	0.284112	0.464813
ACAP2	0.979614	0.517409
ACBD3	0.665984	0.649518
ACBD5	0.732574	0.458541
ACKR1	-0.74089	-0.708309
ACOT13	0.348232	-0.16845
ACOX1	0.889896	0.546874
ACP1	-0.843298	-0.757707
ACP5	-0.785661	-0.72226
ACP6	0.442184	0.509943
ACPP	0.786813	0.484224
ACRBP	0.0839668	0.301216
ACSF2	0.398568	0.604124
ACSL1	0.845587	0.376703
ACSL3	0.864496	0.511079
ACSL4	0.85954	0.507537
ACSL6	-0.809624	-0.778817
ACSM3	-0.729454	-0.70035
ACTG1	0.503786	0.559254
ACTL10	-0.710646	-0.551953
ACTL7B	-0.718122	-0.604898
ACTN1	0.549326	0.420527
ACTR6	0.518024	0.277653
ACTRT2	-0.722829	-0.582486
ACYP1	0.302495	0.26875
ACYP2	0.549088	0.510394
ADA	-0.0857119	0.106902
ADAD2	-0.665872	-0.531776
ADAM10	0.895846	0.569366
ADAM28	0.498136	0.538962
ADAM9	0.740732	0.159878
ADAMTS15	-0.762406	-0.603613
ADAMTSL2	-0.786693	-0.614825
ADAP2	0.429641	0.254243
ADAR	0.586845	0.38686
ADCY4	0.697812	0.329751
ADD1	-0.822534	-0.61866
ADGRE1	0.383922	0.352625
ADGRE2	0.616293	0.309319
ADGRE3	0.65888	0.630807
ADGRE5	0.764426	0.587121
ADGRF1	0.320129	0.299866
ADGRG3	0.29938	-0.173578
ADH5	0.390264	0.433431
ADIPOR1	-0.64695	-0.632859
ADK	0.457065	0.485701
ADM	0.565072	0.113414
ADM2	-0.724779	-0.526514
ADO	0.520412	0.572217
ADORA2B	0.62329	0.427305
ADORA3	0.521675	0.300885
ADPRM	0.209448	0.120028
ADRA1B	-0.658292	-0.567939
ADRA2B	-0.740909	-0.66818
ADRA2C	-0.673804	-0.559331
ADRB2	0.257815	0.40311
ADRBK2	0.720807	0.599362
ADSS	0.557263	0.574734
AEBP1	-0.716013	-0.414093
AEN	-0.580095	-0.592422
AFF3	0.259112	0.461834
AGA	0.683183	0.48651
AGBL5	-0.828264	-0.691607
AGO2	-0.682849	-0.733965
AGO4	0.957018	0.590429
AGPAT2	-0.701626	-0.614245
AGPAT5	0.483193	0.481955
AGPS	0.661596	0.445891
AGRN	0.140601	0.199853
AGTPBP1	0.530625	0.133793
AGTRAP	0.622471	0.206704
AHCTF1	0.862282	0.641513
AHCY	-0.100664	0.246847
AHCYL1	0.704735	0.702073
AHNAK	0.41951	0.52848
AHR	0.71315	0.603858
AHSA2	0.588191	0.421965
AHSP	-0.695912	-0.657854
AIDA	-0.702206	-0.77926
AIF1	0.347245	0.39322
AIFM1	0.628193	0.612864
AIM2	0.426409	-0.195305
AIMP1	0.541452	0.477502
AIRE	-0.762434	-0.471867
AJUBA	0.253714	0.337858
AK1	-0.802251	-0.617174
AK3	0.452092	0.448468
AKAP10	0.857554	0.639834
AKAP12	0.428885	0.282589
AKT1S1	-0.828752	-0.714113
ALAD	-0.833741	-0.680089
ALAS1	0.860977	0.650626
ALAS2	-0.594067	-0.603227
ALDH18A1	0.179588	0.461405
ALDH1A1	0.666966	0.511629
ALDH2	0.636482	0.50053
ALDH5A1	-0.804762	-0.777135
ALDH8A1	0.441276	0.283762
ALG10B	0.593966	0.497905
ALG14	0.393977	0.385095
ALG5	0.592702	0.499425
ALG8	0.553253	0.642943
ALOX12	0.259858	0.290607
ALOX5	0.876024	0.409649
ALOX5AP	0.773819	0.374384
ALPK1	0.830529	0.307181
ALPL	0.149092	-0.136589
ALPPL2	-0.747107	-0.596722
ALYREF	0.439917	0.369569
AMDHD1	0.221569	0.223071
AMELX	-0.742532	-0.533879
AMELY	-0.75361	-0.555052
AMFR	-0.721245	-0.660939
AMHR2	-0.746512	-0.542358
AMICA1	0.871724	0.648127
AMIGO2	0.301122	0.496729
AMMECR1	0.0716353	0.340672
AMN	-0.778141	-0.63883
AMN1	0.863852	0.388396
AMY2B	0.779328	0.613893
ANAPC1	-0.037839	0.404751
ANAPC10	0.401951	0.372429
ANAPC4	0.514573	0.350829
ANGPT2	0.0836286	0.161728
ANK1	-0.765204	-0.730085
ANKFY1	0.621021	0.488276
ANKH	-0.846589	-0.796108
ANKK1	-0.603561	-0.506918
ANKMY2	0.577393	0.402311
ANKRA2	0.721061	0.511075
ANKRD13B	-0.742034	-0.437764
ANKRD13C	0.422469	0.409069
ANKRD2	-0.70111	-0.607595
ANKRD20A5P	0.0499555	0.235261
ANKRD22	0.18603	-0.253095
ANKRD28	0.68395	0.427548
ANKRD34B	0.60051	0.00700146
ANKRD50	0.695606	0.442746
ANKRD52	-0.747733	-0.464228
ANKRD55	-0.243541	-0.300805
ANKRD6	0.716427	0.363465
ANKRD9	-0.760598	-0.765744
ANP32A	0.900744	0.770971
ANP32B	-0.89582	-0.570318
ANP32E	0.17231	0.140317
ANPEP	0.547856	0.363536
ANXA1	0.385852	0.14976
ANXA11	0.706269	0.655265
ANXA2P2	0.661032	0.587386
ANXA3	0.514436	-0.0612047
ANXA4	0.709738	0.358778
ANXA5	0.671861	0.522919
ANXA6	-0.141663	0.298325
AOAH	0.826612	0.502084
AOC1	-0.634456	-0.523773
AOC2	0.334915	0.343631
AP1AR	0.534635	0.449663
AP1G2	0.367151	0.462265
AP1S2	0.650905	0.402086
AP2A1	-0.800856	-0.728957
AP2B1	-0.805713	-0.743667
AP2M1	-0.832612	-0.706615
AP2S1	-0.832711	-0.730531
AP3M1	0.759937	0.694124
AP3S1	0.753204	0.469699
APBA2	-0.0580681	0.252495
APH1B	0.898485	0.528871
API5	0.581904	0.515781
APIP	0.405888	0.372049
APLP2	0.857376	0.663793
APMAP	0.531071	0.150839
APOBEC2	-0.719446	-0.667885
APOBEC3B	0.202099	0.134046
APOBEC3C	-0.857693	-0.533501
APOBR	0.348034	0.072178
APOC2	-0.591146	-0.368485
APOC3	-0.697141	-0.676191
APOE	-0.667086	-0.55464
APOL2	0.33304	0.0385183
APOL3	-0.178091	0.118592
APOO	-0.836112	-0.63899
APP	0.548262	0.749584
APPL1	0.644415	0.525727
AQP1	-0.753227	-0.711708
AQP10	-0.374338	-0.422879
AQP5	-0.763845	-0.621235
AQP7	-0.775679	-0.660091
AQP9	0.771486	0.328245
ARAP1	0.638643	0.718529
ARFIP1	0.830189	0.491311
ARG1	-0.0434353	-0.401492
ARG2	-0.61307	-0.716831
ARHGAP12	0.610715	0.462346
ARHGAP18	0.711273	0.518749
ARHGAP25	0.718749	0.658834
ARHGAP26	0.915914	0.523291
ARHGAP30	0.708374	0.675953
ARHGAP5	0.47566	0.55001
ARHGAP9	0.648639	0.358938
ARHGDIB	0.820677	0.786763
ARHGEF10	-0.109779	0.0169889
ARHGEF12	-0.752863	-0.805599
ARHGEF16	-0.766964	-0.558457
ARHGEF18	0.162291	0.644937
ARHGEF19	-0.807571	-0.533731
ARHGEF3	0.362863	0.447839
ARHGEF37	-0.745144	-0.692562
ARHGEF40	0.488301	0.19412
ARID3A	0.533523	0.361114
ARID4A	0.915887	0.608174
ARID4B	0.863166	0.561768
ARL1	0.527262	0.44836
ARL11	0.902509	0.412393
ARL14EP	0.316378	0.306202
ARL17A	0.34741	0.463251
ARL4A	-0.674048	-0.845886
ARL4C	-0.233178	0.133475
ARL5A	0.440629	0.311266
ARL6IP6	0.806194	0.490565
ARL8B	0.71325	0.370022
ARL9	-0.0794799	0.0731225
ARMCX1	0.536191	0.458934
ARMCX2	0.418633	0.542803
ARMCX3	0.698911	0.370776
ARMCX5	0.48231	0.585407
ARMT1	0.754273	0.444096
ARNTL	0.88838	0.688136
ARPC1B	0.811113	0.700747
ARPC2	0.805733	0.721875
ARPP19	0.744875	0.541676
ARRB2	0.220091	0.0189353
ARRDC3	0.883579	0.554747
ARRDC4	0.638128	0.467365
ARSI	-0.711725	-0.616724
ART1	-0.789072	-0.691429
ASAH1	0.808846	0.505508
ASAP1	0.634242	0.336442
ASAP1-IT2	0.825876	0.482864
ASAP2	0.471437	0.37033
ASB16	-0.759441	-0.522613
ASCC1	0.710774	0.603919
ASCC2	-0.679161	-0.529801
ASCL3	-0.74837	-0.465316
ASCL4	-0.78303	-0.629696
ASGR2	0.556827	0.246058
ASIC4	-0.707375	-0.584988
ASNA1	-0.769688	-0.810395
ASNS	0.0299506	0.184131
ASPDH	-0.740001	-0.54542
ASPH	0.722544	0.251525
ASPHD2	0.42759	0.315729
ASPM	0.0609295	0.0910088
ASPRV1	0.234937	0.125315
ASS1	-0.0089102	0.25328
ASUN	0.354546	0.318523
ATAD1	0.486788	0.451222
ATAD2	0.358017	0.278268
ATAD2B	0.705479	0.459624
ATAD3A	-0.821877	-0.538194
ATAD3B	-0.768371	-0.545372
ATF1	0.636139	0.462646
ATF5	-0.460555	-0.40482
ATF6	0.806826	0.365075
ATG16L2	0.823451	0.625838
ATG4C	0.634806	0.549059
ATG4D	-0.793526	-0.752002
ATG5	0.529651	0.29292
ATG9A	-0.724056	-0.689657
ATM	0.453527	0.509792
ATP10D	0.646029	0.589962
ATP11A	0.902789	0.475214
ATP11C	0.621611	0.486414
ATP1B2	-0.756057	-0.584345
ATP1B3	0.508427	0.335222
ATP2B1	0.817555	0.657775
ATP5A1	0.48637	0.635466
ATP5C1	0.399408	0.265522
ATP5E	-0.810343	-0.734183
ATP5I	-0.590591	-0.284037
ATP5J	-0.206945	-0.124532
ATP5L	-0.270277	-0.214045
ATP5O	-0.0929659	0.223101
ATP6V0C	-0.719602	-0.593666
ATP6V1A	0.816217	0.716357
ATP6V1B2	0.904574	0.679215
ATP6V1D	-0.659239	-0.795677
ATP6V1H	0.654074	0.429323
ATP7A	0.310748	0.0804998
ATP8B4	0.740104	0.234441
ATR	0.568989	0.550729
ATXN1	0.918288	0.603282
AUH	-0.392481	-0.595191
AURKA	-0.755535	-0.597649
AURKB	-0.294021	-0.278235
AVIL	0.799412	0.459921
AZU1	-0.35653	-0.406739
B3GALNT2	0.638893	0.535101
B3GNT2	0.787893	0.427195
B3GNT5	0.87553	0.446187
B3GNT8	-0.104368	-0.21877
B4GALT3	-0.855374	-0.66636
BAALC	-0.0144599	0.0618287
BABAM1	-0.870084	-0.699824
BACE2	-0.705598	-0.592747
BACH2	0.0801943	0.443008
BAG1	-0.674273	-0.498553
BAG2	0.0263168	-0.00941334
BAG3	0.080152	0.457967
BAG6	-0.663836	-0.576243
BAIAP2L2	-0.722846	-0.680541
BANK1	0.192881	0.389209
BARD1	0.588333	0.564145
BASP1	0.651497	0.389481
BATF	0.45877	0.188313
BATF2	0.274681	-0.0123112
BAZ2B	0.904664	0.505504
BBOF1	-0.771646	-0.810884
BBS10	0.726139	0.561955
BBS2	0.230198	0.479587
BCAM	-0.758858	-0.700335
BCAS2	0.655144	0.567545
BCAS4	-0.768497	-0.420335
BCAT1	0.374926	0.038892
BCL10	0.893843	0.606316
BCL11A	0.246491	0.45702
BCL11B	-0.187942	0.352413
BCL2A1	0.769461	0.299176
BCL2L1	-0.742072	-0.750082
BCL6	0.779134	0.30789
BCL6B	-0.307833	-0.223586
BCLAF1	0.803731	0.638729
BDKRB1	-0.689428	-0.450808
BEGAIN	-0.300399	-0.222828
BEND2	0.447175	0.438618
BEND5	0.157434	0.24258
BEST3	0.47084	0.27576
BEX1	-0.431528	-0.569696
BEX2	0.0156257	0.345988
BEX4	-0.043551	0.337005
BEX5	0.254446	0.463792
BID	0.870233	0.662089
BIN2	0.801443	0.619954
BIRC2	-0.307538	-0.736906
BIRC3	0.110171	0.377941
BIRC6	0.709508	0.613104
BIVM	0.42965	0.359135
BLK	-0.132421	0.136726
BLMH	0.248056	0.645027
BLNK	0.200648	0.366108
BLVRA	0.489923	0.385352
BLVRB	-0.710366	-0.499658
BLZF1	0.661884	0.29496
BMP2	0.411021	0.179223
BMP2K	-0.70255	-0.716172
BMP4	-0.49271	-0.266279
BMPR1B	-0.317056	-0.474564
BMX	0.480386	-0.00347043
BNIP2	0.848611	0.401674
BNIP3L	-0.730124	-0.740479
BOD1	0.475086	0.372144
BOD1L1	0.870092	0.620969
BOLA1	0.492145	0.551324
BOLA3	-0.903603	-0.683739
BOP1	-0.840716	-0.515842
BORCS7	0.493047	0.385841
BPGM	-0.732573	-0.830171
BPI	0.136631	-0.209818
BPIFA2	-0.714079	-0.506891
BPIFB3	-0.694224	-0.506831
BRCC3	0.750184	0.626526
BRD4	-0.733509	-0.618142
BRIX1	0.578583	0.529386
BROX	0.282545	0.0335149
BSG	-0.789245	-0.73388
BSPRY	-0.463995	-0.392783
BST1	0.769037	0.344358
BST2	0.495868	0.280528
BTAF1	0.543147	0.456949
BTBD11	0.358109	0.577959
BTBD19	-0.596407	-0.507561
BTBD3	0.723237	0.452656
BTBD6	-0.21077	-0.219508
BTF3	-0.856507	-0.563227
BTF3L4	0.677701	0.464258
BTG3	-0.244486	-0.303037
BTK	0.806715	0.584239
BTLA	0.269404	0.444188
BTN2A1	0.891366	0.551076
BTN3A2	0.237675	0.353627
BTN3A3	0.438819	0.529773
BTNL3	0.348346	0.139727
BTNL8	0.404923	0.227976
BUB1	0.0773915	0.152362
BUB1B	0.277464	0.248169
BZW2	0.0660802	0.243821
C10orf10	-0.664528	-0.619059
C10orf54	0.847504	0.626389
C10orf88	0.5743	0.424364
C10orf95	-0.755496	-0.588839
C11orf24	-0.77883	-0.665357
C11orf31	0.300448	0.469925
C11orf54	0.907554	0.546902
C11orf73	0.679858	0.562939
C11orf94	-0.71265	-0.591851
C11orf95	0.331515	0.166332
C11orf96	-0.443529	-0.589767
C12orf29	-0.534151	-0.609296
C12orf4	0.516839	0.295921
C12orf54	-0.755372	-0.500523
C12orf57	-0.162381	0.283144
C12orf75	-0.0199304	0.0870888
C12orf76	0.627452	0.520426
C14orf142	0.539459	0.42591
C14orf28	0.580576	0.45266
C15orf39	0.585042	0.603267
C16orf59	-0.761519	-0.630748
C16orf87	0.605394	0.473173
C17orf100	-0.83274	-0.585011
C17orf58	0.603083	0.388902
C17orf75	0.523034	0.402314
C17orf82	-0.736896	-0.610677
C18orf12	-0.750753	-0.519645
C18orf21	0.688646	0.52215
C18orf25	0.834092	0.415222
C18orf8	-0.780672	-0.674554
C19orf33	-0.112963	-0.0946121
C19orf35	-0.551524	-0.454304
C19orf38	0.405919	0.0816192
C19orf48	-0.78625	-0.317515
C19orf71	-0.766267	-0.522181
C1D	0.173273	-0.115614
C1GALT1	0.532971	0.123261
C1GALT1C1	0.787055	0.327175
C1QB	-0.227517	-0.234296
C1QBP	0.0321893	0.263696
C1QC	0.189759	0.130489
C1QL1	-0.754741	-0.490849
C1QTNF4	-0.605879	-0.456154
C1RL	0.8261	0.37471
C1orf116	-0.649032	-0.712137
C1orf127	-0.766047	-0.638602
C1orf131	0.68783	0.444285
C1orf162	0.519718	0.417223
C1orf228	-0.286488	0.222008
C1orf94	-0.594276	-0.336529
C20orf166-AS1	-0.761616	-0.600316
C20orf197	0.79605	0.477037
C20orf202	-0.745692	-0.539089
C20orf24	0.87028	0.383626
C21orf91	0.586476	0.353488
C2CD2L	-0.797471	-0.516297
C2CD4C	-0.701768	-0.478629
C2orf16	-0.69389	-0.397973
C2orf40	-0.16675	0.244547
C2orf68	0.677764	0.547806
C2orf74	0.108744	0.21166
C2orf76	0.306971	0.31014
C2orf82	-0.714147	-0.639073
C2orf88	-0.591014	-0.503054
C3AR1	0.519408	0.314344
C3orf14	0.448799	0.223265
C3orf17	0.641115	0.65652
C3orf38	0.579626	0.404393
C3orf62	0.930186	0.581414
C4BPA	0.182701	0.0980338
C4orf32	0.652066	0.251251
C4orf33	0.641117	0.302465
C4orf45	-0.598287	-0.525044
C4orf46	0.636571	0.434658
C5	-0.420836	-0.670901
C5AR1	0.760374	0.410289
C5AR2	0.623796	0.33263
C5orf15	0.588527	0.450659
C5orf24	0.631207	0.533324
C5orf28	0.43373	0.409694
C5orf30	0.599947	0.192831
C6orf106	-0.730157	-0.742303
C6orf203	0.665632	0.69153
C6orf25	-0.328126	-0.173666
C6orf48	-0.0850423	0.180016
C7orf25	0.85194	0.374362
C7orf50	0.425305	0.387267
C7orf61	-0.644333	-0.500312
C7orf73	-0.703102	-0.816956
C8orf17	-0.377715	-0.403464
C8orf59	0.366024	0.346789
C8orf76	0.783123	0.611207
C9orf131	-0.643484	-0.416285
C9orf40	-0.702116	-0.853281
C9orf62	-0.682523	-0.543102
C9orf64	0.793927	0.556707
C9orf72	0.896008	0.449491
C9orf78	-0.778689	-0.78483
C9orf85	0.574494	0.360716
C9orf91	0.558696	0.540302
CA1	-0.706592	-0.743805
CA11	-0.821051	-0.557676
CA2	-0.716524	-0.812633
CA4	0.334415	-0.00967976
CAAP1	0.623391	0.512777
CAB39	0.801744	0.464087
CABP1	-0.664592	-0.679864
CACNA2D3	0.649812	0.70903
CACNB4	0.529726	0.503148
CACNG4	-0.726527	-0.579819
CACNG8	-0.757952	-0.45954
CALB2	-0.71765	-0.663843
CALHM2	0.23594	0.388989
CALML3	-0.733503	-0.610528
CALML4	0.803658	0.541165
CALY	-0.688261	-0.53668
CAMK1	0.0946715	0.0649788
CAMK1D	-0.0376763	-0.181469
CAMK2D	0.470392	0.543244
CAMK2G	0.734711	0.628016
CAMK4	-0.012606	0.270025
CAMKK2	0.312387	0.249287
CAMP	0.129908	-0.169798
CAP1	0.80931	0.699134
CAPG	0.569005	0.31512
CAPN12	-0.607242	-0.709951
CAPN2	0.421208	0.396929
CAPN5	-0.670488	-0.506878
CAPN7	0.665987	0.508808
CAPSL	-0.329439	-0.234548
CAPZA1	0.783277	0.507617
CAPZA2	0.761399	0.418527
CARD16	0.846147	0.48694
CARD17	0.423787	-0.0578939
CARD8	0.925504	0.530843
CARHSP1	-0.778882	-0.672755
CARM1	-0.640304	-0.457224
CARS2	0.820945	0.508385
CASC3	-0.560219	-0.518844
CASC4	0.872792	0.558686
CASD1	0.302169	0.510491
CASP1	0.871992	0.478954
CASP3	0.71874	0.413635
CASP4	0.935201	0.488152
CASP5	0.766598	0.387262
CASP6	0.371276	0.50316
CASP7	0.390125	0.211235
CASP8	0.743356	0.437325
CASP8AP2	0.469464	0.464982
CASS4	0.789123	0.613934
CASZ1	-0.762392	-0.593843
CAT	-0.402374	-0.54438
CAV1	0.157891	0.0441669
CBFA2T3	0.749307	0.553837
CBFB	0.596926	0.520975
CBL	0.676875	0.595436
CBX1	0.868635	0.693648
CCBL1	-0.807404	-0.510374
CCBL2	0.63663	0.517078
CCDC105	-0.604813	-0.56322
CCDC109B	0.422756	0.581581
CCDC112	0.73818	0.516614
CCDC114	-0.755495	-0.512559
CCDC125	0.820111	0.505391
CCDC126	0.829725	0.475156
CCDC14	0.483127	0.442026
CCDC152	0.273405	0.355552
CCDC157	-0.737595	-0.546912
CCDC51	0.586833	0.375383
CCDC53	0.609302	0.344767
CCDC57	-0.792922	-0.554219
CCDC82	0.634935	0.422361
CCDC88A	0.715283	0.518045
CCDC9	-0.770928	-0.557757
CCDC90B	0.503082	0.297758
CCL17	-0.419682	-0.227142
CCL2	0.0631395	-0.106764
CCL22	-0.733947	-0.576868
CCL24	-0.694807	-0.513024
CCL5	-0.0542316	0.162561
CCL8	0.227157	0.0638161
CCNA2	0.0544173	0.0248513
CCNB1	-0.161204	-0.0454095
CCNB1IP1	0.375191	0.504331
CCNB2	-0.180255	-0.0414277
CCNC	0.440344	0.40209
CCNDBP1	-0.692226	-0.744417
CCNE2	0.449533	0.0643867
CCNG1	-0.496045	-0.26146
CCNH	0.665778	0.474784
CCNI	-0.735231	-0.571562
CCNJ	0.619413	0.566028
CCNJL	0.568896	0.350349
CCNL1	0.792951	0.480774
CCNT2	0.745832	0.49823
CCP110	0.856091	0.469733
CCPG1	0.871568	0.362505
CCR1	0.714126	0.396295
CCR10	-0.67001	-0.411262
CCR2	0.71476	0.523495
CCR3	0.633179	0.61479
CCR5	0.435461	0.455703
CCR6	0.1694	0.402499
CCR7	-0.148413	0.341736
CCRL2	-0.492835	-0.645215
CCS	-0.840629	-0.591749
CCT2	0.115827	0.181996
CCT4	0.268171	0.516687
CCT6A	0.470849	0.538547
CD109	0.243876	0.235006
CD14	0.721371	0.527543
CD160	0.25957	0.268183
CD163	0.679025	0.387512
CD164	0.710165	0.438217
CD177	-0.0517811	-0.408382
CD180	-0.0993019	0.26684
CD19	-0.131839	0.0788113
CD1D	0.801684	0.507788
CD200	0.235613	0.362125
CD200R1	0.436298	0.523628
CD22	0.0755935	0.310728
CD226	0.111375	0.237779
CD24	0.103444	-0.044907
CD244	0.495694	0.405264
CD247	-0.317909	0.0598267
CD27	-0.376226	0.266016
CD28	0.0148753	0.399364
CD300A	0.776572	0.506707
CD300C	0.278912	0.261636
CD300LB	0.645601	0.373856
CD300LF	0.724306	0.45803
CD320	-0.683427	-0.433823
CD36	0.544649	0.39111
CD38	0.409742	0.220736
CD3D	-0.325759	0.150117
CD3G	0.0776922	0.296195
CD40	0.37245	0.49958
CD46	0.859694	0.603792
CD5	-0.522859	0.0985423
CD52	0.108424	0.367317
CD53	0.913139	0.718545
CD55	0.158282	-0.329417
CD58	0.870068	0.299965
CD6	-0.599492	-0.0624495
CD68	0.354918	0.344092
CD69	0.578502	0.337385
CD72	0.354452	0.436697
CD74	0.347906	0.674702
CD79A	-0.0673912	0.207748
CD82	-0.389626	-0.218618
CD83	0.228207	0.375736
CD86	0.524485	0.47528
CD8A	-0.245578	0.0597318
CD8B	-0.132556	0.179801
CD9	0.394354	0.377105
CD93	0.650171	0.5451
CD96	-0.0566522	0.370113
CD99	-0.333445	0.0653845
CDA	0.770009	0.344644
CDC123	0.788639	0.66658
CDC25B	-0.617844	0.0133855
CDC27	-0.863164	-0.786228
CDC34	-0.724153	-0.699534
CDC37L1	0.557986	0.443939
CDC42EP1	-0.69913	-0.62305
CDC42EP2	-0.345597	-0.32401
CDC42EP3	0.890941	0.560486
CDC42SE1	0.701516	0.548616
CDC6	0.229967	0.205274
CDC7	0.388774	0.277107
CDCA7	0.298933	0.237371
CDCA7L	0.381689	0.519453
CDH15	-0.753635	-0.558305
CDH4	-0.662195	-0.550578
CDIPT	-0.741284	-0.810937
CDK1	0.194398	-0.0350501
CDK17	0.642351	0.409245
CDK2AP1	0.50131	0.536028
CDK4	0.239585	0.357849
CDK5R1	0.752756	0.549889
CDK5RAP2	0.317583	-0.0914885
CDK6	0.428563	0.445513
CDK8	-0.689325	-0.828221
CDKL1	-0.630448	-0.732722
CDKN1C	0.208959	0.253532
CDKN2AIP	0.682546	0.578894
CDKN2C	-0.384067	-0.599209
CDKN2D	-0.345282	-0.571827
CDKN3	-0.286933	-0.180728
CDO1	0.164463	-0.0359976
CDS2	0.897478	0.544708
CDT1	-0.59861	-0.559197
CEACAM1	0.435681	-0.0630809
CEACAM16	-0.723413	-0.637467
CEACAM19	-0.722513	-0.50235
CEACAM21	-0.4298	-0.477114
CEACAM4	0.448797	0.215826
CEACAM6	-0.202082	-0.539863
CEACAM8	0.0559825	-0.229104
CEBPA	0.752197	0.599702
CEBPB	0.89436	0.512711
CEBPD	0.915786	0.501158
CEBPE	0.131609	-0.230725
CEBPG	0.607132	0.380401
CEBPZ	0.235289	0.211396
CECR1	0.434168	0.582743
CECR6	0.447715	0.160797
CENPA	0.0121104	0.10833
CENPC	0.614568	0.460809
CENPH	0.154985	0.369014
CENPK	0.369531	0.42553
CENPM	-0.712065	-0.485106
CENPQ	0.429327	0.433797
CENPU	0.272176	0.0429726
CENPV	-0.252554	-0.366715
CENPW	0.357407	0.226893
CEP135	0.649851	0.304192
CEP152	0.668197	0.549207
CEP162	0.610774	0.276527
CEP19	0.891556	0.546931
CEP192	0.681774	0.386489
CEP295	0.737409	0.506903
CEP55	0.186968	0.140797
CEP57	0.499111	0.373038
CEP63	0.923202	0.637761
CEP68	0.0959763	0.448775
CEP83	0.410535	0.420126
CEPT1	0.577919	0.441841
CERS6	0.658328	0.450821
CETN2	-0.752851	-0.773219
CETN3	0.316206	0.305597
CFAP36	0.21135	0.308331
CFAP45	0.454308	0.256627
CFAP58	0.659407	0.309307
CFAP70	0.53715	0.435898
CFD	0.692306	0.649391
CFL2	0.541565	0.570167
CFLAR	0.862383	0.432417
CFP	0.786843	0.446282
CHAC2	-0.0353333	-0.147289
CHADL	-0.763632	-0.561819
CHD9	0.679249	0.529077
CHEK1	0.0983096	0.157018
CHGA	-0.590744	-0.323784
CHI3L1	0.602543	0.534315
CHI3L2	0.121798	0.186872
CHIC2	0.722288	0.207152
CHID1	-0.786173	-0.620582
CHKA	0.616989	0.565885
CHML	0.525176	0.424954
CHMP1B	0.853966	0.601704
CHMP2B	0.841552	0.456553
CHMP5	0.55405	0.105374
CHORDC1	0.54406	0.38863
CHP1	-0.746689	-0.753239
CHPF	-0.758546	-0.579597
CHPT1	-0.671073	-0.757651
CHST13	-0.15897	-0.216853
CHST15	0.933925	0.566624
CHST2	-0.565979	-0.625867
CHST7	0.613351	0.646868
CHSY1	0.848365	0.421084
CHUK	0.879541	0.513483
CHURC1	0.353553	0.108448
CIDEB	-0.513979	-0.429125
CIDEC	-0.795873	-0.585967
CIPC	0.690086	0.554262
CIR1	0.820219	0.554276
CISD1	0.40407	0.355344
CISD2	-0.76229	-0.853571
CISH	-0.368071	-0.0334405
CITED2	-0.58068	-0.612946
CIZ1	-0.824949	-0.690644
CKAP2	0.253233	0.256224
CKAP4	0.610167	0.151565
CKM	-0.760251	-0.580289
CKS1B	0.0696496	-0.0431022
CKS2	0.16281	-0.020697
CLC	0.29728	0.362238
CLCN4	0.638714	0.319186
CLCNKA	-0.75039	-0.495769
CLEC10A	0.372019	0.509818
CLEC11A	-0.766997	-0.656292
CLEC12A	0.513845	0.4228
CLEC12B	0.59146	0.37321
CLEC14A	-0.692725	-0.52877
CLEC1B	0.116013	0.113908
CLEC2B	0.36724	0.287301
CLEC2D	0.557286	0.518033
CLEC2L	-0.638114	-0.508606
CLEC4A	0.802234	0.549137
CLEC4C	0.485524	0.552363
CLEC4D	0.597103	-0.040647
CLEC4E	0.833828	0.348126
CLEC5A	0.321464	0.0229725
CLEC7A	0.826151	0.469139
CLEC9A	0.473496	0.466162
CLECL1	0.299839	0.268645
CLHC1	0.42823	0.335436
CLIC1	0.861786	0.594409
CLIC2	-0.663335	-0.785786
CLIC3	0.254316	0.175459
CLIC4	0.407907	0.11999
CLIP4	0.593019	0.428612
CLK1	0.541714	0.305346
CLK3	-0.749259	-0.623848
CLN5	0.693588	0.569066
CLNS1A	0.433817	0.442968
CLPX	-0.370538	-0.594547
CLSTN3	-0.730544	-0.556906
CLU	0.194093	0.339322
CLVS1	0.668955	0.201252
CMAHP	0.535198	0.20512
CMAS	-0.794957	-0.811584
CMBL	-0.482699	-0.669326
CMC1	0.667559	0.491255
CMC2	-0.0549447	-0.237725
CMPK1	-0.256349	-0.0609988
CMPK2	-0.0393472	-0.219304
CMSS1	0.238487	0.274383
CMTM2	0.652324	0.4187
CMTM3	0.692781	0.547922
CMTM5	-0.423697	-0.311438
CMTM6	0.939397	0.606484
CMTM8	-0.0123588	0.212453
CMTR2	0.582342	0.447981
CNEP1R1	0.925177	0.513318
CNIH1	0.370458	0.444089
CNIH4	0.427298	-0.118781
CNKSR3	0.0739335	0.122787
CNN3	-0.522876	-0.438825
CNOT6L	0.661875	0.565373
CNPPD1	-0.76705	-0.685289
CNST	0.592203	0.613585
CNTFR	-0.738161	-0.625425
CNTNAP3	0.4402	0.240103
COA1	0.726085	0.570613
COA6	0.487613	0.226787
COCH	0.3157	0.366027
COG7	0.513782	0.5443
COIL	0.594293	0.456582
COL17A1	0.0763511	-0.289335
COL18A1	0.51268	0.363914
COL23A1	-0.0665761	0.0796222
COL4A3BP	0.912961	0.430027
COL9A3	0.407862	0.0521736
COMMD10	0.578951	0.449573
COMMD6	-0.0805791	0.0594916
COMMD8	0.497234	0.324697
COPRS	0.555996	0.436002
COPS2	0.0258669	-0.239161
COPS3	-0.798895	-0.639721
COQ5	0.616501	0.340555
CORO1A	0.508286	0.507114
CORO1C	-0.401247	-0.483708
COTL1	0.796381	0.524422
COX11	0.400833	0.430483
COX16	-0.0566399	0.113674
COX3	-0.295977	0.124939
COX5A	0.427025	0.537797
COX6A2	-0.770871	-0.508107
COX6C	-0.228579	-0.0583416
COX7B	-0.0370904	-0.0395019
COX7C	-0.398783	-0.0942932
CPA3	0.238998	0.214021
CPD	0.868619	0.425671
CPEB2	0.886926	0.431476
CPEB4	0.243753	-0.325102
CPNE2	0.329119	0.255034
CPNE5	-0.588533	-0.248062
CPNE8	0.713755	0.439773
CPOX	-0.503897	-0.551341
CPPED1	0.814857	0.674639
CPQ	0.760902	0.50008
CPSF2	0.667655	0.449504
CPSF3	0.654763	0.628102
CPSF6	0.545778	0.545656
CPVL	0.67191	0.579392
CPXM1	-0.279638	-0.494494
CR1	0.544857	-0.0340655
CR2	0.0478996	0.375658
CRADD	-0.188964	-0.547862
CRAT	-0.753064	-0.482323
CREB3L1	-0.734513	-0.557601
CREB5	0.727927	0.260916
CREBRF	0.866595	0.495803
CREBZF	0.590362	0.441903
CREG1	-0.652092	-0.808729
CRH	-0.762518	-0.646271
CRIP1	0.0592144	0.196246
CRIP2	-0.811974	-0.556382
CRIPAK	0.341576	0.534923
CRISP2	-0.389864	-0.525257
CRISP3	0.0484873	-0.336185
CRISPLD2	-0.0877305	-0.196933
CRK	0.905675	0.543813
CRLF1	-0.741556	-0.584032
CRNDE	0.195424	0.253151
CROCC	-0.80496	-0.462241
CRTAM	0.228108	0.390475
CRY1	0.177462	0.216308
CRYBB1	-0.683806	-0.637246
CRYBB2	-0.671868	-0.563867
CRYBB3	-0.702157	-0.548234
CRYZ	0.335287	0.362896
CRYZL1	0.616347	0.558147
CSE1L	0.474639	0.572813
CSF2RA	0.889769	0.430648
CSF2RB	0.833376	0.570976
CSF3R	0.743519	0.503574
CSGALNACT1	0.431038	0.362496
CSGALNACT2	0.619506	0.157522
CSPP1	0.581664	0.603906
CSRP2	-0.166164	-0.253435
CST2	-0.762431	-0.620728
CST3	0.616274	0.594832
CST4	-0.715705	-0.521278
CST6	-0.783191	-0.612284
CST7	0.318784	0.0436952
CSTA	0.430932	0.228113
CSTF3	0.666259	0.575444
CTBP2	0.911161	0.527966
CTBS	0.95773	0.510747
CTDSP2	-0.789017	-0.555026
CTDSPL	0.0366055	0.215334
CTDSPL2	0.664653	0.555895
CTGF	-0.348408	-0.296055
CTHRC1	-0.0561202	0.0436755
CTNNAL1	-0.688353	-0.833674
CTNNB1	0.440072	0.345643
CTNNBL1	-0.602459	-0.1461
CTPS1	0.359871	0.531865
CTRL	0.621014	0.282873
CTSB	-0.756761	-0.549719
CTSC	0.635498	0.610359
CTSE	-0.689857	-0.553913
CTSF	-0.0786261	0.0948643
CTSG	-0.0901007	-0.446327
CTSL	0.22703	0.0665956
CTSO	0.45339	0.46297
CTSS	0.815514	0.679678
CTSW	-0.460777	-0.269131
CTSZ	0.431189	0.376651
CTXN1	-0.708681	-0.551924
CUBN	-0.718467	-0.640012
CUL1	0.595146	0.518721
CUL4A	-0.693034	-0.692976
CUL9	0.415449	0.678286
CX3CR1	0.331603	0.427925
CXCL1	0.580007	0.27435
CXCL10	0.281486	0.117397
CXCL16	-0.0931403	-0.187627
CXCL5	0.399586	0.494498
CXCL8	0.560797	0.369437
CXCR1	0.832946	0.581272
CXCR2	0.840338	0.674338
CXCR4	0.70024	0.616566
CXCR5	-0.176799	0.190321
CXCR6	0.194676	0.205989
CXXC5	-0.109402	0.331882
CXorf21	0.705689	0.404166
CXorf23	0.781742	0.481609
CXorf38	0.770188	0.414051
CXorf56	0.522654	0.428111
CYB5A	-0.759614	-0.747818
CYB5R1	-0.697189	-0.61532
CYB5R3	-0.789155	-0.676219
CYB5R4	0.9194	0.495226
CYBA	0.680639	0.529728
CYBB	0.606939	0.374588
CYBRD1	-0.337357	-0.510795
CYFIP1	0.714204	0.616679
CYGB	-0.737924	-0.607047
CYP1A2	-0.700399	-0.574073
CYP1B1	0.590043	0.0617517
CYP27A1	-0.0675186	-0.0760336
CYP2R1	0.492614	0.353999
CYP4F3	0.632862	0.0826862
CYSLTR1	0.708316	0.53684
CYSRT1	-0.727262	-0.568857
CYSTM1	-0.32496	-0.608888
CYTL1	-0.450735	-0.513155
CYYR1	-0.183577	-0.297281
DAAM1	0.437496	0.419196
DAAM2	0.284882	0.0289817
DACH1	0.809126	0.32813
DAP	-0.764472	-0.762752
DAPK2	0.297687	0.1146
DAPP1	0.816121	0.450583
DARS	0.287469	0.481715
DBI	0.353635	0.238134
DBN1	0.271455	0.264102
DBR1	0.663654	0.498053
DCAF10	-0.701157	-0.75025
DCAF11	-0.809387	-0.721059
DCAF12	-0.671367	-0.625921
DCAF13	0.402692	0.274821
DCAF16	0.422679	0.617409
DCAF6	-0.790812	-0.608742
DCK	-0.512096	-0.543677
DCLRE1A	0.385825	0.235792
DCLRE1C	0.615239	0.381858
DCP2	0.895933	0.450083
DCTN4	-0.0904942	-0.465843
DCTN6	0.302086	0.224903
DCUN1D1	-0.725761	-0.816188
DCUN1D4	0.646301	0.503138
DCUN1D5	0.401113	0.163652
DDAH2	0.0706334	-0.342275
DDHD1	0.409701	0.30648
DDIT4	0.200216	0.100886
DDIT4L	-0.639863	-0.491867
DDN	-0.730506	-0.564511
DDO	0.207092	0.197795
DDX11L2	-0.771504	-0.631221
DDX26B	0.566464	0.420611
DDX3Y	-0.180146	-0.123227
DDX5	0.57285	0.598011
DDX58	0.593038	0.346199
DDX60	0.384771	0.165884
DDX60L	0.666885	0.312351
DEAF1	0.267678	0.38021
DEFA4	-0.00459001	-0.233751
DENND1A	-0.738207	-0.658001
DENND2D	-0.0389488	0.342711
DENND3	0.814793	0.540466
DENND4C	0.630365	0.603575
DENND5A	0.865344	0.524629
DENND6A	0.585808	0.48124
DENR	0.589129	0.530557
DEPDC1B	0.0651076	0.118923
DERA	0.720872	0.542291
DES	-0.761496	-0.585623
DESI1	-0.747415	-0.721263
DEXI	-0.793393	-0.546546
DGAT2	0.550411	0.311364
DHFR	0.537473	0.27605
DHODH	-0.783491	-0.54118
DHRS12	0.534234	0.199392
DHRS13	-0.0323669	-0.234838
DHRS7	0.86801	0.501696
DHRS9	0.514445	0.209907
DHTKD1	0.823948	0.616564
DHX29	-0.698546	-0.736696
DHX40	-0.517243	-0.640926
DHX58	0.268039	0.0957802
DICER1	0.736402	0.553697
DIO2	-0.0646289	-0.376957
DIO3OS	-0.727271	-0.625959
DIRC2	0.828287	0.400744
DIS3L	0.520128	0.565977
DLAT	0.580715	0.557186
DLEU2	0.730244	0.468411
DLGAP3	-0.724751	-0.620691
DLGAP5	-0.201024	-0.064182
DMTF1	0.647259	0.449088
DMTN	-0.720676	-0.717744
DMXL1	0.666756	0.588197
DMXL2	0.870523	0.479639
DNAAF1	-0.618094	-0.543001
DNAAF2	0.518123	0.390322
DNAJA4	-0.801697	-0.680971
DNAJB11	0.592646	0.36836
DNAJB13	-0.733258	-0.589829
DNAJB14	0.726747	0.384476
DNAJB2	-0.771291	-0.54168
DNAJB4	-0.255846	-0.452716
DNAJB9	0.612302	0.32823
DNAJC1	0.514794	0.266981
DNAJC10	0.613375	0.540886
DNAJC12	-0.417241	-0.0466609
DNAJC13	0.725948	0.479865
DNAJC15	0.403332	0.315255
DNAJC21	0.503788	0.43671
DNAJC3	0.895848	0.506594
DNAJC6	-0.716415	-0.828056
DNASE1	-0.729441	-0.555695
DNM1L	0.541731	0.43423
DNM1P35	-0.716267	-0.529804
DNM3	0.202001	0.196592
DNMT1	-0.313467	0.161028
DNTT	-0.377534	-0.0563602
DNTTIP1	0.932622	0.610265
DNTTIP2	0.658473	0.496783
DOCK4	0.81615	0.407265
DOCK5	0.88028	0.517718
DOCK9	-0.326694	0.119982
DOHH	-0.775626	-0.757859
DOK5	0.509117	0.270366
DONSON	0.570938	0.48574
DOPEY2	0.570824	0.527988
DPCD	-0.75518	-0.729778
DPEP1	-0.599978	-0.543539
DPEP2	0.78351	0.69184
DPEP3	0.568871	0.555458
DPH5	0.325248	0.424004
DPM1	0.600172	0.4302
DPM2	-0.792218	-0.606235
DPP4	-0.155419	0.251858
DPY19L2	0.402826	0.23559
DPY19L4	0.476631	0.430588
DPYD	0.922874	0.560168
DRAM1	0.83391	0.357567
DRAP1	0.176749	-0.0353912
DRD2	-0.735686	-0.557803
DSC2	0.670268	0.165656
DSE	0.776571	0.351081
DSN1	0.62228	0.492943
DSP	-0.172747	-0.0710264
DTD1	0.706225	0.572035
DTL	0.210806	0.123705
DTX2P1-UPK3BP1-PMS2P11	-0.634306	-0.471825
DTX3L	0.549725	0.239356
DUSP1	0.730898	0.338985
DUSP12	0.591459	0.523079
DUSP26	-0.731059	-0.531538
DUSP27	0.398161	0.363749
DUSP5	0.41994	0.349535
DUSP6	0.763624	0.675559
DYNC1LI1	0.866344	0.588257
DYNLL1	-0.723964	-0.790456
DYNLT1	0.653342	0.305068
DYRK1B	-0.705803	-0.459284
DYRK2	0.281059	0.590423
DYRK3	-0.682096	-0.774494
DYSF	0.314774	-0.0175348
E2F1	-0.458059	-0.517081
E2F2	-0.77853	-0.723363
E2F3	0.86512	0.542614
E2F4	-0.847761	-0.695623
E2F5	0.255583	0.36689
E2F8	0.157292	0.0305989
EAF2	0.52063	0.342903
EBF1	0.163833	0.415617
EBI3	-0.729438	-0.679383
EBNA1BP2	0.649214	0.595373
EBPL	0.447131	0.418749
ECEL1	0.0403788	-0.0445682
ECHDC1	0.68363	0.540026
ECHDC3	0.686155	0.275289
ECSIT	-0.822755	-0.709033
ECT2	0.49991	0.21514
EDC4	-0.722144	-0.398748
EDEM3	0.830588	0.520281
EDRF1	0.684747	0.566018
EED	0.621281	0.522551
EEF1B2	-0.146619	0.137972
EEF1E1	0.374958	0.385729
EEF1G	0.0513985	0.501524
EEF2	-0.437537	0.0649597
EFCAB7	0.322261	0.383615
EFEMP1	-0.0336259	-0.0700355
EFHD2	0.828947	0.549148
EFNA1	0.019342	-0.0975714
EFNA4	0.679334	0.540061
EFR3A	0.735319	0.506039
EFTUD1	0.642927	0.619511
EGFL7	-0.585843	-0.593809
EGLN1	0.882482	0.565464
EHBP1L1	0.38452	0.383718
EID1	-0.188033	-0.239713
EID2	0.618679	0.577354
EIF1AX	0.540007	0.451088
EIF1AY	-0.551429	-0.51793
EIF1B	-0.726189	-0.784469
EIF2AK1	-0.79067	-0.743592
EIF2AK2	0.292472	0.00208531
EIF2AK3	0.499886	0.529427
EIF2B3	0.251678	0.399499
EIF2S3	0.373042	0.60321
EIF3E	-0.0886688	0.228141
EIF3J	-0.496485	-0.578348
EIF3L	-0.0123875	0.545489
EIF3M	0.498818	0.506129
EIF4A2	0.361491	0.315111
EIF4B	0.0512391	0.485014
EIF4E3	0.840493	0.392322
EIF4H	0.613973	0.601225
EIF5A	-0.852434	-0.595393
EIF5B	0.433604	0.528083
ELANE	-0.133261	-0.402238
ELF1	0.737499	0.647611
ELF2	0.91981	0.670921
ELF4	0.675046	0.502178
ELK3	0.570815	0.614465
ELL2	-0.280663	-0.604234
ELL3	0.332724	0.308227
ELMOD2	0.82151	0.526384
ELMSAN1	0.607748	0.754695
ELOF1	-0.883665	-0.736471
ELOVL2	-0.119805	0.0457893
ELOVL5	0.796364	0.690992
ELOVL6	-0.663331	-0.748097
EMB	0.574605	0.240859
EMC2	0.620373	0.442177
EMC3	-0.742873	-0.519288
EMID1	-0.675295	-0.518357
EMILIN1	-0.750476	-0.655491
EMILIN3	-0.696991	-0.505106
EML4	0.673139	0.63993
EML6	0.282059	0.350021
EMP1	0.294761	0.135633
ENAH	0.204261	0.326137
ENDOD1	-0.76887	-0.778566
ENO1	0.434948	0.678626
ENOPH1	0.572573	0.527217
ENPP2	0.499225	0.33931
ENPP4	0.443236	0.249166
ENTPD1	0.968928	0.490914
ENTPD5	-0.68997	-0.625043
ENTPD6	-0.830501	-0.56685
ENTPD8	-0.747333	-0.668199
EOMES	0.181369	0.271154
EP300	0.681858	0.532329
EPB41	-0.791058	-0.779013
EPB41L2	0.265389	0.550373
EPB41L3	0.679919	0.55347
EPB41L4A-AS1	-0.282171	0.0291233
EPB42	-0.665505	-0.582018
EPDR1	0.11872	0.0695508
EPHB3	-0.705645	-0.553873
EPHX2	-0.00457402	0.397222
EPN1	-0.761937	-0.581173
EPS8	0.572831	0.513385
EPS8L3	-0.684841	-0.592225
EPSTI1	0.305643	0.106476
ERAP2	-0.0636775	0.0973209
ERBB2IP	0.819157	0.527024
ERG	-0.122497	-0.472478
ERGIC2	0.872966	0.568938
ERH	-0.00616254	0.288076
ERLIN1	0.835722	0.351035
ERMN	0.585135	0.415565
ERN2	-0.72894	-0.564255
ERO1B	0.718079	0.459378
ERP29	0.356538	0.692471
ESCO2	0.0462855	0.0485806
ESD	0.201251	0.567976
ESF1	0.453657	0.443945
ESPN	-0.738974	-0.471195
ESPNL	-0.834163	-0.593858
ESYT1	-0.192234	0.399194
ETAA1	0.507647	0.326981
ETFDH	0.613329	0.329524
ETNK1	0.411566	0.0690652
ETS1	-0.0677151	0.302899
ETS2	0.785526	0.236164
ETV3L	-0.727624	-0.541998
ETV6	0.811887	0.516257
ETV7	0.211576	0.0336222
EVA1A	0.0935751	0.0885366
EVI2A	0.666653	0.357947
EVI2B	0.946919	0.674776
EVX1	-0.729072	-0.637119
EXO5	0.577824	0.395306
EXOC1	0.865857	0.507883
EXOC3L1	-0.633283	-0.583739
EXOC5	0.695042	0.430164
EXOC8	0.858917	0.589467
EXOSC4	0.292263	-0.072534
EXOSC6	0.453927	0.535268
EXOSC8	0.373899	0.43253
EXT1	0.54276	0.192144
EZH2	0.473196	0.371354
EZR	0.202754	0.437002
F13A1	0.225138	0.457846
F2	-0.717093	-0.532951
F2R	0.102925	0.078109
F2RL1	0.835101	0.636991
F5	0.499067	0.0653037
FABP5	0.460508	0.366717
FADS1	0.0587105	0.132207
FADS3	-0.709404	-0.436606
FAHD1	-0.703697	-0.726191
FAIM	0.365951	0.368294
FAIM2	-0.730348	-0.592341
FAM101B	-0.0580902	0.0523884
FAM102A	-0.510638	0.115126
FAM104A	-0.717092	-0.76117
FAM104B	-0.816781	-0.80859
FAM105A	0.785019	0.468211
FAM111A	0.577615	0.333915
FAM111B	0.166294	0.141342
FAM117A	-0.817909	-0.760786
FAM118A	0.151506	0.12059
FAM124B	0.265771	0.293981
FAM126B	0.881005	0.363402
FAM129A	0.542064	0.313393
FAM129C	-0.101152	0.0970912
FAM134B	0.291295	0.494024
FAM13A	0.684216	0.481507
FAM150B	0.422331	0.322925
FAM160B1	0.850079	0.352457
FAM174A	0.866266	0.679112
FAM175A	0.584614	0.547855
FAM177B	0.285416	0.287366
FAM179B	0.646995	0.579528
FAM188A	0.638593	0.150285
FAM193B	0.463283	0.442735
FAM198B	0.742327	0.537622
FAM199X	0.845681	0.569343
FAM200A	0.513967	0.381852
FAM208B	0.578343	0.545173
FAM209A	0.719213	0.392089
FAM20B	-0.771045	-0.844818
FAM210A	0.5652	0.480073
FAM210B	-0.712941	-0.652407
FAM212A	-0.546316	-0.523366
FAM213A	0.20975	0.549533
FAM214A	0.580454	0.499849
FAM214B	-0.581751	-0.59592
FAM216A	0.603695	0.55962
FAM21C	-0.393979	-0.424644
FAM26F	0.158881	-0.0885533
FAM3C	0.587646	0.586133
FAM43A	0.520465	0.547347
FAM46A	0.71551	0.522834
FAM46C	-0.722309	-0.777862
FAM49A	0.885188	0.601089
FAM49B	0.962223	0.638371
FAM50B	0.279106	0.657163
FAM57B	-0.657653	-0.45849
FAM58A	0.501997	0.528067
FAM60A	0.0494238	0.25684
FAM63A	0.516986	0.260897
FAM65B	0.802879	0.662323
FAM69A	0.481781	0.509151
FAM76B	0.716451	0.451265
FAM83A	-0.69009	-0.726065
FAM83E	-0.640657	-0.505815
FAM83F	-0.707946	-0.46167
FAM86C1	-0.769436	-0.48339
FAM8A1	0.820205	0.387132
FAM91A1	0.846845	0.515932
FANCI	0.270489	0.326722
FAR1	0.887105	0.459306
FAR2	0.793141	0.318941
FAS	0.819083	0.368252
FASLG	0.275278	0.173646
FASTKD1	0.391005	0.243863
FASTKD3	0.484873	0.340413
FAU	0.376064	0.467779
FAXDC2	-0.765016	-0.593038
FBL	0.0247135	0.492606
FBLN5	-0.162448	0.147152
FBP1	0.533	0.411665
FBXL13	0.706479	0.407006
FBXL16	-0.224926	0.238345
FBXL17	0.630264	0.551841
FBXL3	0.772114	0.623394
FBXL4	-0.559871	-0.832197
FBXL5	0.945663	0.564638
FBXO33	0.872646	0.611079
FBXO38	0.91938	0.581421
FBXO5	0.402173	0.407168
FBXO6	0.444301	0.05779
FBXO7	-0.62425	-0.499573
FBXO9	-0.754438	-0.607121
FBXW4	-0.79952	-0.598245
FBXW4P1	-0.578082	-0.415135
FBXW7	0.734217	0.607843
FCAR	0.78521	0.221186
FCER1A	0.264972	0.433445
FCER1G	0.515636	0.129963
FCER2	-0.388655	-0.0662937
FCF1	0.520722	0.510601
FCGBP	-0.0433875	0.384579
FCGR1A	0.575598	0.0681994
FCGR1B	0.640775	0.137241
FCGR2B	0.750354	0.4464
FCGR3A	0.471491	0.46103
FCGR3B	0.788656	0.551331
FCHO2	0.795312	0.34037
FCHSD2	0.835238	0.737005
FCMR	-0.320902	0.249438
FCN1	0.696744	0.538631
FCRL1	0.0725973	0.252791
FCRL2	0.222002	0.315826
FCRL3	-0.056149	0.130813
FCRL6	-0.0869209	-0.0250686
FCRLA	-0.362717	-0.0991921
FECH	-0.740189	-0.784701
FEM1A	-0.721473	-0.672101
FEM1B	-0.405062	-0.561751
FEM1C	0.888814	0.447408
FEN1	0.309123	0.243927
FER1L6	-0.712637	-0.451722
FEV	-0.662878	-0.558269
FFAR1	-0.738306	-0.625131
FFAR2	0.819116	0.570464
FGD6	0.601839	0.410781
FGF3	-0.768499	-0.590794
FGFBP2	0.00564386	-0.00557653
FGFR1OP2	-0.739466	-0.693116
FGL2	0.701434	0.503488
FHDC1	-0.514446	-0.724313
FHIT	0.0527271	0.207131
FHL1	-0.353308	-0.0342815
FHL2	-0.640631	-0.814242
FIBCD1	-0.749358	-0.570801
FIGNL1	0.38388	0.50815
FIS1	-0.760057	-0.73852
FITM1	-0.760241	-0.604703
FJX1	-0.174162	-0.476204
FKBP1A	0.682233	0.154654
FKBP1B	-0.675558	-0.656941
FKBP3	0.516215	0.473181
FKBP5	0.515131	0.189477
FKBP8	-0.731228	-0.781496
FLCN	-0.677139	-0.62845
FLJ42393	0.367103	0.278064
FLNA	-0.092049	0.264538
FLOT1	0.544035	0.109935
FLOT2	0.0629393	-0.149248
FLT3	0.313552	0.232401
FLVCR1	0.681338	0.613394
FMNL2	0.205906	-0.0278857
FMO5	0.622525	0.540301
FMR1	0.722252	0.455992
FNDC3A	0.71143	0.441937
FNDC3B	0.917175	0.380636
FNDC4	-0.713215	-0.558389
FNIP1	0.920519	0.580936
FNIP2	0.612735	0.574455
FOLR3	0.0646466	-0.153874
FOPNL	0.346374	0.233183
FOS	0.702816	0.230682
FOSL2	0.839978	0.394025
FOXA2	-0.700143	-0.609225
FOXI2	-0.758189	-0.432881
FOXO3	-0.705239	-0.794655
FOXO4	-0.778344	-0.757612
FPGT	0.638116	0.399219
FPR1	0.803365	0.344025
FPR2	0.882157	0.482199
FRAT1	0.753463	0.371515
FRAT2	0.905664	0.6086
FRMD3	0.0650393	-0.028739
FRMD4A	-0.72262	-0.662075
FRMD4B	0.540743	-0.0291426
FRY	0.828721	0.70305
FSCN1	-0.753182	-0.57136
FSTL1	0.286071	0.358942
FTCD	-0.771746	-0.610074
FTSJ2	0.661144	0.652167
FUCA1	0.140942	0.172138
FUCA2	0.766052	0.533905
FUNDC1	0.701622	0.653089
FUNDC2	-0.750882	-0.746691
FURIN	-0.659328	-0.731495
FUS	0.304556	0.672394
FUT4	0.687531	0.492207
FUT5	-0.779564	-0.580796
FUT7	0.251403	0.040033
FUT8	0.385565	0.546862
FXYD4	-0.744846	-0.560164
FYB	0.742358	0.633096
FYTTD1	0.395989	0.380309
FZD6	0.329483	0.306084
FZR1	-0.805538	-0.734761
G3BP1	0.395565	0.432651
G6PD	-0.504191	-0.463346
GAB1	0.666228	0.327272
GAB2	0.868439	0.431273
GABARAPL2	-0.632619	-0.786826
GADD45A	-0.508509	-0.769489
GAGE10	-0.753993	-0.453056
GAL	-0.24503	-0.315167
GAL3ST2	-0.749061	-0.550592
GALK2	0.727146	0.580182
GALNT10	-0.432004	-0.446821
GALNT12	0.19838	0.449852
GALNT14	0.380051	-0.0802091
GALNT18	-0.530975	-0.477484
GALNT3	0.89346	0.457258
GALNT7	0.916085	0.538425
GALR3	-0.781622	-0.626976
GAMT	-0.761302	-0.543865
GAPT	0.562215	0.388058
GAS2L1	-0.647884	-0.546304
GATA1	-0.732677	-0.668749
GATA2	0.115243	0.0635422
GATA3	-0.0816686	0.369674
GATAD1	0.76206	0.573828
GBAS	0.65895	0.526226
GBE1	0.807086	0.34038
GBGT1	-0.469573	-0.513672
GBP1	0.366279	0.129693
GBP2	0.755411	0.350267
GBP3	0.550659	0.246227
GBP4	0.272038	0.141897
GBP5	0.491322	0.274417
GCA	0.930424	0.442915
GCAT	-0.734363	-0.659414
GCFC2	0.399593	0.500833
GCH1	0.485936	0.236714
GCLC	-0.672139	-0.823857
GCNT1	0.642431	0.401653
GCSAM	0.218058	0.547091
GDAP2	0.772143	0.619029
GDE1	-0.560811	-0.707182
GDF15	-0.68662	-0.692625
GDF5	-0.686126	-0.593213
GDF7	-0.675478	-0.454843
GDI2	0.627786	0.660792
GDPD3	0.534115	0.185772
GDPD5	-0.768982	-0.511571
GEMIN6	0.177791	0.17907
GFI1B	-0.540777	-0.478252
GFM1	0.488532	0.568277
GFM2	0.658961	0.509459
GFPT1	0.65719	0.519053
GGACT	0.135413	-0.119966
GGH	0.423797	0.276449
GGN	-0.695693	-0.579048
GGTA1P	0.468827	0.5464
GHITM	-0.726992	-0.752073
GHRL	0.473116	0.371793
GID4	-0.793554	-0.844837
GID8	-0.818189	-0.732358
GIMAP2	0.494314	0.420081
GIMAP4	0.627915	0.655108
GIMAP7	-0.15298	0.207096
GIMAP8	0.488357	0.597363
GINS1	0.364238	0.235864
GINS2	0.18236	0.150207
GINS3	0.280423	0.417864
GIT1	-0.753997	-0.576808
GK	0.884736	0.298573
GK5	0.53097	0.386151
GKAP1	0.144433	-0.145863
GLB1L	0.471148	0.395893
GLCCI1	0.506442	0.583442
GLCE	0.59499	0.480315
GLDC	0.276638	0.220489
GLIPR1	0.675438	0.595732
GLMN	0.399375	0.365188
GLOD4	0.565951	0.645445
GLRX	0.698424	0.347629
GLRX2	0.724948	0.36631
GLRX5	-0.744901	-0.720269
GLT1D1	0.638719	0.285174
GLT8D1	0.748818	0.622582
GLTSCR2	-0.0842452	0.491631
GLUD1	0.532182	0.413587
GLUD2	-0.691025	-0.426008
GLUL	-0.604999	-0.706597
GMCL1	0.904055	0.686839
GMFB	0.713207	0.361603
GMFG	0.686712	0.538756
GMNN	0.173011	0.0466342
GMPR	-0.722269	-0.710012
GNA12	-0.793394	-0.631623
GNA15	0.31355	0.190748
GNAI1	0.394284	0.188706
GNAQ	0.808599	0.576143
GNAS	-0.699711	-0.597552
GNAZ	0.350751	0.322831
GNB2	-0.211226	-0.317229
GNB4	0.76298	0.490972
GNG11	0.138682	0.339548
GNG8	-0.778562	-0.520695
GNL3	0.394542	0.282025
GNLY	-0.172464	-0.0397943
GNPAT	0.709758	0.556155
GNPTAB	0.627357	0.581603
GNRH2	-0.757476	-0.577605
GNS	0.774082	0.488709
GOLGA2P11	-0.575915	-0.617652
GOLGA6L9	0.308205	0.43708
GOLGA8A	0.0517598	0.161092
GOLM1	0.309265	0.0830172
GOLT1B	0.481831	0.257366
GOPC	0.592681	0.508135
GORAB	0.498624	0.379545
GOT1	0.0828092	0.10147
GP1BA	0.00524191	-0.00607652
GP9	-0.445117	-0.362599
GPALPP1	0.582906	0.492209
GPAT3	0.904296	0.463574
GPATCH2L	0.810128	0.47003
GPBAR1	-0.357347	-0.190495
GPC1	-0.782672	-0.537132
GPC2	0.372309	0.439921
GPD2	0.732229	0.327903
GPHA2	-0.601228	-0.495483
GPIHBP1	-0.787158	-0.519983
GPN3	0.751737	0.493152
GPR137	-0.74621	-0.558671
GPR137B	0.426636	0.459259
GPR141	0.577986	0.0233233
GPR146	-0.672995	-0.753801
GPR150	-0.78395	-0.594114
GPR155	0.799006	0.679139
GPR160	0.734618	0.143791
GPR171	-0.175349	-0.0613376
GPR174	0.369003	0.379748
GPR18	-0.103477	0.312875
GPR180	0.538686	0.37098
GPR183	0.0785184	0.364502
GPR27	-0.495281	-0.486912
GPR34	0.688258	0.461883
GPR37L1	-0.728341	-0.570458
GPR65	0.484361	0.279122
GPR84	0.213443	-0.189764
GPRASP1	0.058967	0.492772
GPRC5C	-0.0312249	-0.203027
GPS2	-0.789591	-0.746838
GPSM2	0.669859	0.468472
GPSM3	0.563714	0.556514
GPX1	-0.679678	-0.606293
GPX4	-0.800329	-0.486425
GPX7	0.486406	0.538737
GRAMD1A	0.522068	0.330489
GRAMD1C	0.724178	0.591514
GRAP2	-0.68606	-0.405491
GRASP	-0.770794	-0.49221
GRB10	0.131792	-0.28025
GREM1	0.0980707	-0.130959
GRIK1-AS1	-0.718628	-0.490976
GRINA	-0.732016	-0.588243
GRIP1	0.18982	0.31064
GRK6P1	-0.760714	-0.661274
GRN	0.550155	0.351165
GRPEL2	0.464647	0.500865
GRSF1	0.540116	0.607492
GRXCR2	-0.711831	-0.410156
GSAP	0.464287	0.337187
GSE1	0.318944	0.462441
GSK3A	-0.721583	-0.587026
GSKIP	0.562522	0.341072
GSN	0.495135	0.327668
GSN-AS1	-0.739739	-0.50671
GSPT1	-0.828108	-0.708914
GSTA3	-0.717197	-0.536867
GSTT1	-0.650134	-0.431213
GSX2	-0.731029	-0.589235
GTF2A2	0.0976278	0.0743037
GTF2F2	0.682855	0.442196
GTF2IRD2	0.578181	0.534236
GTPBP4	0.559416	0.488037
GTPBP8	0.464258	0.544136
GTSF1	-0.423765	-0.222137
GUCD1	-0.730033	-0.70181
GUCY1A3	0.197118	0.309215
GUCY1B3	0.280416	0.337289
GUCY2D	-0.750839	-0.676494
GUK1	-0.599323	-0.498035
GYG1	0.31795	-0.272935
GYPA	-0.76793	-0.850672
GYPB	-0.776249	-0.752677
GYPC	-0.580059	-0.44939
GYPE	-0.755787	-0.768255
GZMA	-0.00010803	0.0830468
GZMB	0.112739	0.0736999
GZMH	0.0940901	0.194577
GZMK	-0.0894296	0.149541
GZMM	-0.355834	-0.0373282
H1F0	-0.405071	-0.536019
H2AFX	-0.384565	-0.176891
H2AFY	0.862971	0.632549
H2AFZ	0.668173	0.792203
H3F3B	0.915414	0.722107
H3F3C	0.0655553	0.153969
HACD1	-0.760522	-0.708465
HACD2	0.640685	0.623289
HACD3	0.0191528	0.388188
HACD4	0.902769	0.484983
HADH	0.324769	0.524791
HAGH	-0.71819	-0.643772
HAL	0.919436	0.600393
HAMP	-0.771733	-0.493418
HARS	0.621009	0.736638
HARS2	0.816483	0.698891
HAT1	0.526546	0.292368
HAUS1	0.447876	0.403574
HAUS4	0.243953	-0.0187434
HAUS6	0.621837	0.531675
HAVCR2	0.654304	0.391887
HBE1	-0.739168	-0.700091
HBM	-0.615651	-0.481875
HBP1	0.772247	0.463558
HBQ1	-0.662743	-0.556798
HBS1L	-0.192285	-0.430799
HBZ	-0.510792	-0.343687
HCFC1R1	-0.814302	-0.591797
HCFC2	0.50358	0.368036
HCK	0.949408	0.639049
HCP5	0.434028	0.278687
HCRTR1	-0.673316	-0.605867
HCST	0.00753136	0.277382
HDAC10	-0.790406	-0.633316
HDC	0.383209	0.290591
HDDC2	0.587368	0.509916
HDGF	-0.795897	-0.766466
HDGFRP3	0.375756	0.36816
HDLBP	-0.74762	-0.581004
HEBP1	0.0257501	0.00748081
HEBP2	0.714849	0.338591
HECW2	0.720975	0.340512
HELLS	0.389683	0.261609
HEMGN	-0.762382	-0.793614
HEPACAM2	-0.753818	-0.846902
HERC2P9	-0.676997	-0.541658
HERC4	0.845455	0.560419
HERC5	0.489017	0.309048
HERC6	0.30218	0.233367
HERPUD2	0.706468	0.674101
HES6	-0.46539	-0.653839
HES7	-0.754075	-0.663721
HESX1	0.314075	0.144687
HEXB	0.78047	0.566196
HEXIM1	-0.453423	-0.66087
HGD	0.358015	0.34596
HGFAC	-0.721956	-0.594253
HGH1	-0.747614	-0.425735
HGS	-0.752003	-0.519429
HHEX	0.86067	0.481723
HHIPL1	-0.704654	-0.537873
HIBCH	0.698028	0.644704
HID1	-0.754778	-0.530164
HIF1A	0.882214	0.441067
HINT1	0.0575059	0.186257
HINT3	0.860029	0.426921
HIPK1	-0.587244	-0.830844
HIST1H1C	-0.478842	-0.734253
HIST1H2AC	0.691562	0.416733
HIST1H2AE	0.101454	-0.0318009
HIST1H2BC	0.827119	0.327079
HIST1H2BD	0.132838	-0.215181
HIST1H2BH	-0.00329187	0.0666976
HIST1H2BO	0.0695676	-0.0696212
HIST1H3D	0.630365	0.0685707
HIST1H3H	-0.301372	-0.460525
HIST1H4C	-0.391041	-0.128239
HIST1H4D	0.528418	0.0198036
HIST1H4H	0.136497	-0.191608
HIST3H2A	-0.339707	-0.427497
HIST3H2BB	-0.833641	-0.663174
HIVEP1	0.850589	0.587586
HJURP	-0.650125	-0.65135
HK1	-0.840223	-0.697086
HK3	0.60234	0.141637
HKDC1	-0.646194	-0.467001
HLA-B	0.759913	0.487715
HLA-C	0.233804	0.246141
HLA-DMA	0.46596	0.615575
HLA-DMB	0.4847	0.603746
HLA-DOA	0.0662237	0.400986
HLA-DOB	0.102398	0.377672
HLA-DPA1	0.385081	0.614672
HLA-DPB1	0.0864652	0.296708
HLA-DQA1	0.0211804	0.106666
HLA-DQB1	-0.10121	-0.150169
HLA-DRA	0.380354	0.60187
HLA-DRB1	0.527823	0.666542
HLA-DRB4	0.0996443	0.36516
HLA-DRB5	0.0233132	-0.0127366
HLA-E	0.818649	0.606943
HLTF	0.5155	0.501968
HLX	0.776646	0.457232
HMBS	-0.782938	-0.702613
HMCES	0.514072	0.719626
HMGB1	0.406364	0.439068
HMGB2	0.693768	0.32118
HMGCR	0.935869	0.464388
HMGCS1	0.613958	0.536601
HMGN3	0.359926	0.585033
HMHA1	0.577064	0.676236
HMOX1	0.592714	0.350592
HMX1	-0.741665	-0.548292
HNMT	0.561774	0.430266
HNRNPA0	0.393749	0.700389
HNRNPA1	0.0709571	0.491662
HNRNPA1L2	0.464165	0.478041
HNRNPA2B1	0.39958	0.475285
HNRNPA3	0.354072	0.460901
HNRNPDL	0.282309	0.449247
HNRNPH1	0.202145	0.433484
HNRNPH3	0.68081	0.58457
HNRNPLL	0.711079	0.404912
HNRNPM	0.255119	0.677681
HOMER1	0.308256	0.316652
HOOK3	0.846791	0.583793
HOPX	0.115079	0.0678628
HOXB2	-0.186206	-0.132308
HOXB6	-0.700241	-0.59697
HOXC5	-0.686077	-0.461914
HP	0.0394722	-0.462748
HPGD	0.444866	0.0673428
HPRT1	0.367054	0.307074
HPS1	-0.804325	-0.70027
HPS3	0.769058	0.602984
HPS4	0.0948317	0.409462
HPSE	0.315854	-0.155288
HR	-0.781654	-0.561692
HRASLS	-0.00878387	0.0593913
HRASLS2	0.108959	0.158871
HRH3	-0.7351	-0.57372
HRH4	0.57367	0.314048
HRSP12	-0.652156	-0.700568
HSBP1L1	0.0627123	0.160474
HSD17B11	0.934921	0.631392
HSD17B12	0.602594	0.456545
HSD17B7	0.714139	0.526987
HSD17B7P2	0.539313	0.438833
HSD3B7	-0.757814	-0.633636
HSDL1	0.753995	0.628949
HSDL2	0.934866	0.562727
HSF1	-0.720593	-0.41862
HSF2	0.399	0.421919
HSH2D	0.653135	0.378613
HSP90AB1	-0.409386	0.132839
HSP90B1	0.390103	0.424737
HSPA13	0.40298	0.1948
HSPA1B	0.226705	0.0012814
HSPA4	0.779506	0.6243
HSPA6	0.898614	0.517342
HSPA9	0.409996	0.602508
HSPB1	-0.823435	-0.499663
HSPB11	0.335972	0.25399
HSPBAP1	0.649872	0.333041
HTATIP2	0.908365	0.464895
HTR3D	-0.74898	-0.551113
HVCN1	0.544429	0.703335
HYI	0.0692296	0.257691
IARS	-0.424644	0.127763
IBTK	0.552578	0.505959
ICAM1	0.699786	0.337828
ICAM4	-0.658658	-0.54608
ICE1	0.468033	0.555857
ICE2	0.54248	0.516229
ICOS	0.442968	0.575523
ICT1	0.656072	0.620614
ID1	-0.304852	-0.423826
ID2	0.431118	0.339859
ID3	-0.406056	0.178895
IDH1	0.777614	0.417607
IDH3A	0.598457	0.578961
IDI1	0.626907	0.179359
IDNK	0.542148	0.312113
IDO1	0.414237	0.294291
IDUA	-0.659502	-0.531588
IER2	0.647371	0.607788
IER3	0.780634	0.379308
IER3IP1	0.402783	0.353551
IFFO2	0.161402	0.498073
IFI16	0.766729	0.468055
IFI27	-0.342843	-0.502742
IFI30	0.733478	0.51668
IFI35	0.372297	0.185571
IFI44	0.449123	0.201056
IFI44L	0.328944	0.135852
IFI6	0.230848	0.0595833
IFIH1	0.553673	0.244403
IFIT1	0.435136	0.299695
IFIT1B	-0.760685	-0.772805
IFIT2	0.604197	0.400143
IFIT3	0.445697	0.260486
IFIT5	0.488179	0.215837
IFITM1	0.714077	0.483466
IFITM10	-0.582015	-0.622579
IFITM2	0.827863	0.548073
IFITM3	0.525728	0.210406
IFNAR1	0.909313	0.48733
IFNG	0.184238	0.0529383
IFNGR1	0.901131	0.513408
IFNGR2	0.95513	0.620953
IFNLR1	0.475247	0.507184
IFRD1	0.862845	0.451187
IFRD2	-0.836537	-0.822781
IFT52	-0.777443	-0.720384
IFT80	0.518816	0.458656
IGF2BP2	-0.755306	-0.808482
IGF2BP3	0.402638	0.205839
IGF2R	0.749776	0.590775
IGFALS	-0.709532	-0.534539
IGFBP2	-0.319177	-0.266349
IGFBP7	0.781318	0.376676
IGH	0.0420809	0.304061
IGHA1	0.0708779	0.17774
IGHG3	0.129228	0.157256
IGHM	0.148968	0.276363
IGHV3-13	0.35131	0.187434
IGHV5-78	-0.0481443	0.189464
IGIP	0.242073	0.326093
IGKV1-5	0.339981	0.244593
IGLL1	-0.451749	-0.342656
IGLL3P	0.259879	0.258636
IGLV1-40	-0.154739	-0.12035
IGLV1-41	0.214783	0.182221
IGLV3-10	0.0590347	0.0327314
IGLV8-61	-0.18327	-0.279103
IGSF6	0.82082	0.358631
IGSF9	-0.722321	-0.628996
IKBIP	0.90315	0.656083
IKZF2	0.256364	0.37044
IKZF3	0.138818	0.395995
IL10RB	0.915941	0.483627
IL13RA1	0.888898	0.601468
IL15	0.54579	0.256918
IL17RA	0.746495	0.526546
IL18	0.124987	-0.037589
IL18R1	0.388317	-0.172063
IL18RAP	0.435762	-0.14063
IL1B	0.679139	0.399869
IL1R1	0.523267	0.109165
IL1R2	0.470531	0.0519014
IL1RN	0.652967	0.261237
IL23A	-0.14038	0.363457
IL2RA	-0.466582	-0.0728979
IL2RB	0.00326739	0.242493
IL32	-0.432768	0.0902343
IL3RA	0.269633	0.21639
IL4I1	-0.789371	-0.697922
IL4R	0.275796	0.131784
IL6R	0.645191	0.510609
IL7R	-0.232085	0.185185
ILF2	0.143302	0.418001
IMMP1L	0.426157	0.234543
IMPA2	0.6228	0.506647
IMPACT	0.572531	0.572615
IMPDH2	-0.168732	0.409021
ING3	0.711087	0.451644
INHA	-0.676089	-0.635969
INHBB	0.434654	0.17259
INIP	0.70349	0.612637
INPP1	0.677284	0.561062
INPP5J	-0.72517	-0.504126
INPP5K	-0.852196	-0.713954
INSL3	-0.581389	-0.551491
INSL4	0.175084	0.0577119
INSR	0.528318	0.400614
INTS7	0.556798	0.449627
INTS9	0.709184	0.711856
IPO5	0.390563	0.425592
IPO7	0.529714	0.655737
IPP	0.443866	0.50061
IQCF5	-0.780287	-0.663803
IQGAP1	0.743372	0.526397
IQGAP2	0.615297	0.443229
IQSEC2	-0.792128	-0.549504
IRAK3	0.747016	0.205357
IRAK4	0.893924	0.499278
IREB2	0.712827	0.528652
IRF2	0.778473	0.599932
IRF2BP1	-0.68119	-0.503921
IRF2BPL	0.75476	0.527319
IRF4	0.43686	0.517976
IRF7	0.326677	0.13864
IRF8	0.449896	0.598173
IRF9	0.571845	0.388915
IRS2	0.677886	0.410432
IRX4	-0.678242	-0.566778
ISCA1	-0.781134	-0.824019
ISCU	-0.69153	-0.665497
ISG15	0.159066	0.0544526
ISG20	0.463812	0.442959
ISL2	0.648952	0.442734
ISOC1	0.42915	0.489416
ITGA2B	-0.445916	-0.31755
ITGA4	0.654451	0.592276
ITGA6	0.171978	0.467804
ITGA7	-0.300537	-0.527227
ITGAL	0.469745	0.576584
ITGAM	0.759717	0.246948
ITGB1BP1	0.432022	0.298084
ITGB2	0.74601	0.7438
ITGB3BP	0.418126	0.39723
ITGB5	-0.42413	-0.210167
ITK	-0.0873772	0.215279
ITLN1	-0.725613	-0.555084
[truncated: 2,700 more rows]
