# Supplementary material for: Identification of key biomarkers in steroid-induced osteonecrosis of the femoral head and their correlation with immune infiltration by bioinformatics analysis
Source: BMC Musculoskelet Disord. 2022 Jan 18;23:67. doi: 10.1186/s12891-022-04994-7 (PMC8767711; doi:10.1186/s12891-022-04994-7)
Supplement: Supplementary file 1 — Additional file 1. [file 12891_2022_4994_MOESM1_ESM.zip › Table S4 (Key genes of DEGs,MCODE).xlsx]

## Sheet: 4.差异基因后的关键基因
SIAH2	up	down
CDC34	FGL2	SIAH2
RNF123	MNDA	CDC34
UBE2V1	TLR8	RNF123
NEDD4L	AOAH	UBE2V1
UBE2H	CHI3L1	NEDD4L
UBE2O	CXCL5	UBE2H
UBE2F	CCR3	UBE2O
RNF14	CD14	UBE2F
RNF182	TLR2	RNF14
RBX1	TYROBP	RNF182
UBE2M	RGS18	RBX1
MKRN1	TREM1	UBE2M
FBXL4	HCK	MKRN1
FGL2	P2RY13	FBXL4
PA2G4	CLEC12A	PA2G4
MNDA	CXCR1	ARG1
TLR8	CPPED1	HP
AOAH	LYZ	ELANE
CHI3L1	MPEG1	CTSG
CXCL5	RNASET2	LTF
CCR3	S1PR3	CREG1
ARG1	FCN1	MMP8
CD14	CTSS	LCN2
TLR2	PTAFR	SPTB
TYROBP	MYO1F	KLF1
RGS18	CCR1	AHSP
TREM1	NCF2	DYNLL1
HCK	PECAM1	GYPA
HP	CD163	GYPB
P2RY13	LILRB2	CYSTM1
CLEC12A	CLEC4A	EPB42
CXCR1		SPTA1
ELANE		SLC4A1
CTSG		CD177
CPPED1		FECH
LYZ		DMTN
LTF		STOM
MPEG1		ACKR1
RNASET2
CREG1
MMP8
S1PR3
FCN1
CTSS
LCN2
SPTB
PTAFR
KLF1
MYO1F
AHSP
CCR1
DYNLL1
GYPA
GYPB
NCF2
CYSTM1
EPB42
SPTA1
SLC4A1
CD177
PECAM1
FECH
DMTN
CD163
LILRB2
STOM
ACKR1
CLEC4A
