# Supplementary material for: Identification of key biomarkers in steroid-induced osteonecrosis of the femoral head and their correlation with immune infiltration by bioinformatics analysis
Source: BMC Musculoskelet Disord. 2022 Jan 18;23:67. doi: 10.1186/s12891-022-04994-7 (PMC8767711; doi:10.1186/s12891-022-04994-7)
Supplement: Supplementary file 1 — Additional file 1. [file 12891_2022_4994_MOESM1_ESM.zip › Table S5 (Hub genes of WGCNA).xlsx]

## Sheet: Hub genes of WGCNA
ABHD5
ACAP2
AGO4
ARHGAP26
ARID4A
ARL11
ATP11A
ATP6V1B2
ATXN1
BAZ2B
BOLA3
C11orf54
C3orf62
CARD8
CASP4
CEBPD
CEP63
CHST15
CMTM6
CNEP1R1
COL4A3BP
CRK
CTBP2
CTBS
CYB5R4
DNTTIP1
DPYD
ELF2
ENTPD1
EVI2B
FAM49B
FBXL5
FBXO38
FNDC3B
FNIP1
FRAT2
GALNT7
GCA
GMCL1
GPAT3
H3F3B
HACD4
HAL
HCK
HMGCR
HSD17B11
HSDL2
HTATIP2
IFNAR1
IFNGR1
IFNGR2
IKBIP
IL10RB
JMJD1C
KIAA0232
KLHL8
LAMP2
LPCAT2
LPGAT1
LRRK2
LYN
MANBA
MAP3K2
MAP3K8
MNDA
MOSPD2
MPZL3
NAB1
NABP1
NAMPT
NCF2
NRBF2
NUFIP2
OSBPL11
P2RY13
PCNX
PELI1
PELI2
PHF20L1
PICALM
PIGX
PKN2
PLAGL1
PPP1R12A
PPP1R15B
PTEN
PTGS2
QKI
RAF1
RBM47
RFWD2
RGS2
RIT1
RMI1
RNASEL
RNF111
RNF13
RNF130
RNF149
RNPC3
SBF2
SDCBP
SOAT1
SOS2
SPAG9
SPOPL
SRGN
SSFA2
ST8SIA4
STAM2
STK38L
STX3
STXBP5
TLR1
TLR2
TLR8
TM6SF1
TMEM33
TMEM55A
TMEM71
TRIB1
TSEN34
TXNDC12
TYROBP
UHRF1BP1L
WDFY3
YTHDF3
ZFP36
ZNF33A
ZSWIM6
