# Supplementary material for: Identification of key biomarkers in steroid-induced osteonecrosis of the femoral head and their correlation with immune infiltration by bioinformatics analysis
Source: BMC Musculoskelet Disord. 2022 Jan 18;23:67. doi: 10.1186/s12891-022-04994-7 (PMC8767711; doi:10.1186/s12891-022-04994-7)
Supplement: Supplementary file 1 — Additional file 1. [file 12891_2022_4994_MOESM1_ESM.zip › Table S6(CIBERSORT-Results).xlsx]

## Sheet: Sheet1
Mixture	B cells naive	B cells memory	Plasma cells	T cells CD8	T cells CD4 naive	T cells CD4 memory resting	T cells CD4 memory activated	T cells follicular helper	T cells regulatory (Tregs)	T cells gamma delta	NK cells resting	NK cells activated	Monocytes	Macrophages M0	Macrophages M1	Macrophages M2	Dendritic cells resting	Dendritic cells activated	Mast cells resting	Mast cells activated	Eosinophils	Neutrophils	P-value	Correlation	RMSE
GSM3507251	0.0718676	0	0	0.0849961	0	0	0.0459339	0	0	0.090461	0.0520328	0	0.241906	0.0088031	0	0	0	0.012336	0.0438076	0.0217152	0.0485523	0.277588	0	0.607442	0.794663
GSM3507252	0	0.021764	0.000649656	0.158131	0	0	0.0360264	0	0	0.0769845	0.0360771	0.0110777	0.229441	0	0	0	0	0.0167831	0.0163393	0	0	0.396726	0	0.770538	0.64422
GSM3507253	0	0.0138497	0	0.133658	0	0	0.0428308	0	0.00286719	0.0602578	0.0439487	0	0.236627	0	0	0	0	0.0071571	0	0.0185452	0	0.440259	0	0.750331	0.662672
GSM3507254	0	0.00108868	0.000565199	0.0834528	0.0727667	0	0.0258533	0	0.00299591	0.0196095	0.060334	0.0697989	0.235391	0.00577303	0	0	0	0.0143565	0.00114664	0	0	0.406868	0	0.707855	0.707168
GSM3507255	0.0319652	0.0512485	0	0.126891	0.0384975	0	0.0206452	0	0.00354629	0.220744	0.0253885	0.0149447	0.170671	0	0	0	0	0.0156868	0.0033646	0	0	0.276406	0	0.702096	0.71932
GSM3507256	0.201551	0	0	0.175112	0.0466805	0	0.0221463	0	0.0236443	0.00830234	0.125157	0.00944496	0.117212	0.0185317	0	0	0	0.0167407	2.86578e-05	0	0	0.235447	0	0.494132	0.870734
GSM3507257	0	0.0197707	0	0.284222	0.0260575	0	0	0.000265286	0.0765312	0.113127	0.0278613	0.0165095	0.175671	0	0	0	0	0.0319572	0	0.00466825	0	0.223359	0	0.569561	0.82174
GSM3507258	0	0.00823042	0	0.118006	0.00874641	0	0.0530792	0	0.0164165	0.00782325	0.0977738	0.0444762	0.100442	0.00997944	0.00152053	0	0	0.00222309	0.000723423	0	0	0.53056	0	0.74678	0.668256
GSM3507259	0.00589016	0.0244765	0	0.309783	0	0	0.0236463	0	0	0.0570637	0.00197219	0.0898783	0.165718	0	0	0	0	0.0134633	0	0	0	0.308108	0	0.718385	0.703146
GSM3507260	0.00398221	0.0212286	0	0.115896	0	0	0.0232647	0	0	0.117562	0.0250152	0	0.450151	0	0.00300432	0	0	0.0110495	0.0261461	0	0	0.2027	0	0.710453	0.708997
GSM3507261	0.0173131	0	0.00944274	0.106437	0.0113853	0	0.00630004	0	0.0337529	0.00112061	0.0440098	0.0118842	0.300003	0.0346053	0.000526497	0	0	0.00625069	0.0173696	0	0	0.399599	0	0.696057	0.718423
GSM3507262	0.0163344	0.024252	0.00160698	0.231257	0.052873	0	0.0369192	0	0.0276241	0.0104742	0.156126	0	0.136613	0	0	0.000846229	0	0.00140356	0.0128242	0	0	0.290846	0	0.725947	0.701373
GSM3507263	0.034919	0	0	0.0855658	0.00148957	0	0.0460263	0	0.00753819	0.143334	0.0517935	0	0.348281	0	0	0.0050314	0	0.00448213	0.0110489	0	0.0164305	0.244059	0	0.752109	0.673335
GSM3507264	0.0115307	0	0.00101305	0.134598	0	0	0.0409453	0	0.0015618	0.0919238	0.0597313	0	0.242757	0	0	0	0	0.0128301	0.000536436	0	0.00226431	0.400307	0	0.757781	0.656162
GSM3507265	0.00493313	0	0.00268131	0.08314	0.0240447	0	0.0204912	0	0.0300198	0.0525392	0.0597338	0	0.167414	0.0116375	0	0	0.000276772	0	0.0419997	0	0.00797028	0.493118	0	0.764175	0.646816
GSM3507266	0.00386607	0.0225628	0	0.0875704	0.096948	0	0.00723727	0	0.0105072	0.0117005	0.0320344	0.0499557	0.122021	0.0333792	0	0	0	0.00652121	0.00895321	0	0	0.506743	0	0.72005	0.696249
GSM3507267	0	0.0481549	0	0.237936	0.0138661	0	0.0146724	0	0.00390181	0.0777758	0	0.0511187	0.175374	0	0	0.00193478	0	0.00791041	0.00343945	0	0	0.363915	0	0.680212	0.734417
GSM3507268	0.00458247	0.00787931	0	0.244196	0.00432153	0	0	0	0.0350573	0.0239234	0.0200765	0.0351842	0.150984	0	0	0	0	0.0136816	0	0	0	0.460113	0	0.737587	0.677338
GSM3507269	0	0.00327023	0	0.164104	0	0	0	0	0.0238886	0.0537432	0.0671969	0.0182178	0.158395	0	0	0	0	0.0124745	0	0	0	0.49871	0	0.775909	0.633754
GSM3507270	0.0240806	0	0	0.174254	0.0533234	0	0.0579104	0	0.0109998	0.0637326	0.08015	0	0.219727	0	0	0	0	0.00551911	0.00961794	0	0.000182473	0.300503	0	0.690771	0.728414
GSM3507271	0.0130987	0	0.00118421	0.0570602	0	0	0.039844	0	0.00203024	0.0693778	0.0358347	0	0.183866	0	0	0	0	0.00977634	0.0223522	0	0	0.565575	0	0.786297	0.622627
GSM3507272	0.0169606	0	0	0.0761829	0.0728879	0	0.0323877	0	0.0083594	0.133478	0.0428477	0.0266834	0.196764	0	0	0	0	0.00599733	0.00765215	0	0	0.379799	0	0.758021	0.65899
GSM3507273	0.00438278	0.0072762	0	0.100968	0.0399891	0	0.0350736	0	0	0.0627236	0.0207678	0.0050926	0.291473	0	0.00146048	0	0	0.0132634	0	0	0	0.41753	0	0.760102	0.65144
GSM3507274	0.0115809	0	0	0.090557	0.0422936	0	0.0223134	0	0	0.0771431	0.0202326	0.00179864	0.178621	0.0277776	0	0	0	0.00507135	0.00909368	0	0	0.513517	0	0.789372	0.616093
GSM3507275	0	0	0.00052767	0.233142	0	0	0.049655	0	0	0.178797	0.0184566	0.0162488	0.241632	0	0.000590089	0	0	0.00500877	0	0	0.00305974	0.252882	0	0.717977	0.703632
GSM3507276	0.0494364	0	0	0.0767944	0.0619341	0	0.0320089	0	0.00646691	0.0399104	0.104835	0.032695	0.145447	0	0	0	0	0.0108952	0.00311576	0	0	0.436461	0	0.74061	0.675025
GSM3507277	0	0.00837712	0.00576227	0.0908155	0.0288563	0	0.0261073	0	0	0.0531349	0.050262	0.00439266	0.155913	0	0	0	0	0.00836302	0.0456602	0	0	0.522355	0	0.775717	0.633221
GSM3507278	0.0287812	0	0	0.215284	0.00213394	0	0.0393741	0	0.0261226	0.0670915	0.0731171	0.000332429	0.15053	0	0	0	0	0.0128551	0.0045617	0	0.0429997	0.336816	0	0.723431	0.699011
GSM3507279	0.0217866	0	0.00274649	0.112981	0.0140107	0	0.0192675	0	0.0195371	0.0527148	0.0291803	0.00959625	0.118536	0.0161524	0	0	0	0.00967666	0	0.00109029	0	0.572724	0	0.767382	0.646637
GSM3507280	0.0305446	0	0	0.0272269	0.0482996	0	0.0202155	0	0.013998	0.0966913	0.0157101	0	0.233745	0	0	0.00300648	0	0.0078965	0.0272492	0	0	0.475417	0	0.753222	0.659199
GSM3507281	0.0156446	0.00178873	0	0.223978	0.00812396	0	0.000355101	0	0.0245005	0.215493	0	0.0138272	0.205353	0	0	0	0	0.00863306	0	0.00214874	0	0.280154	0	0.710287	0.708789
GSM3507282	0.00480438	0	0.000383915	0.21938	0	0	0.039585	0	0.043676	0.0491127	0.0234374	0.00298335	0.304609	0	0	0.00489885	0	0.00533638	0	0.00686107	0	0.294932	0	0.716771	0.703509
GSM3507283	0.0484396	0	0	0.0515287	0.00680029	0	0.0191923	0	0.0169139	0.0222898	0.0229256	0	0.191133	0	0	0	0	0.00754943	0.024792	0	0	0.588436	0	0.779478	0.634432
GSM3507284	0.0537237	0	0	0.143675	0.0501964	0	0.0324365	0	0.0207636	0.0277691	0.0308017	0	0.225411	0	0	0	0	0.00487675	0.00696799	0	0	0.403378	0	0.75475	0.66096
GSM3507285	0.0177915	0	0.00445805	0.11531	0.0311201	0	0.0141987	0	0.0141265	0.10555	0	0	0.118217	0	0	0.0035729	0	0.00542605	0.0048594	0	0	0.56537	0	0.789107	0.618321
GSM3507286	0	0.0134858	0.00316236	0.10182	0.0101805	0	0.0252086	0	0	0.049301	0.026073	0.0353791	0.385757	0	0.00285127	0	0	0.0115644	0.0122365	0	0	0.322981	0	0.729371	0.685941
GSM3507287	0.0247697	0.00393539	0.00190267	0.0978655	0.0324447	0	0.0593847	0	0.000845803	0.0257546	0	0.0566324	0.287878	0	0.00288085	0	0	0.00855377	0	0.000827169	0	0.396325	0	0.710161	0.704543
GSM3507288	0	0	0.00706755	0.148076	0.0119519	0	0.0414239	0	0.0105232	0.0876173	0	0.0195766	0.369302	0.0365326	0	0	0.000172027	0	0.0151356	0	0	0.252621	0	0.732389	0.690246
GSM3507289	0.0472555	0	0	0.192485	0.0339739	0	0.0238452	0	0.0559102	0.100479	0	0.0106899	0.124415	0.00150824	0	0	0	0.00220363	0.0277135	0	0.00120662	0.378315	0	0.728677	0.691747
GSM3507290	0.0340861	0.0200924	0	0.154018	0.0442889	0	0.0293636	0	0.0187479	0.0892332	0	0.00878583	0.181628	0.00358102	0	0	0	0.00729964	0.0169745	0	0.00825556	0.383645	0	0.727359	0.69091
