# Supplementary material for: Identification of key biomarkers in steroid-induced osteonecrosis of the femoral head and their correlation with immune infiltration by bioinformatics analysis
Source: BMC Musculoskelet Disord. 2022 Jan 18;23:67. doi: 10.1186/s12891-022-04994-7 (PMC8767711; doi:10.1186/s12891-022-04994-7)
Supplement: Supplementary file 1 — Additional file 1. [file 12891_2022_4994_MOESM1_ESM.zip › Table S7 (Key genes and immune cell expression matrix) .xlsx]

## Sheet: Key genes and immune cell expre
ID	HCK	MNDA	NCF2	P2RY13	TLR2	TLR8	TYROBP	B cells naive	B cells memory	Plasma cells	T cells CD8	T cells CD4 naive	T cells CD4 memory activated	T cells follicular helper	T cells regulatory (Tregs)	T cells gamma delta	NK cells resting	NK cells activated	Monocytes	Macrophages M0	Macrophages M1	Macrophages M2	Dendritic cells resting	Dendritic cells activated	Mast cells resting	Mast cells activated	Eosinophils	Neutrophils
GSM3507251	9.06599	11.1889	9.55247	6.57662	6.09073	6.73102	10.6098	0.0718676	0	0	0.0849961	0	0.0459339	0	0	0.090461	0.0520328	0	0.241906	0.0088031	0	0	0	0.012336	0.0438076	0.0217152	0.0485523	0.277588
GSM3507252	9.65379	11.3083	9.82793	7.42204	8.04058	8.2976	11.2213	0	0.021764	0.000649656	0.158131	0	0.0360264	0	0	0.0769845	0.0360771	0.0110777	0.229441	0	0	0	0	0.0167831	0.0163393	0	0	0.396726
GSM3507253	9.90626	12.3194	10.1789	7.97186	6.9377	8.16767	11.4471	0	0.0138497	0	0.133658	0	0.0428308	0	0.00286719	0.0602578	0.0439487	0	0.236627	0	0	0	0	0.0071571	0	0.0185452	0	0.440259
GSM3507254	9.70187	12.2124	10.3627	7.24466	7.1987	7.57901	11.4785	0	0.00108868	0.000565199	0.0834528	0.0727667	0.0258533	0	0.00299591	0.0196095	0.060334	0.0697989	0.235391	0.00577303	0	0	0	0.0143565	0.00114664	0	0	0.406868
GSM3507255	9.11199	11.2808	9.37941	6.49953	6.36292	6.95578	10.5284	0.0319652	0.0512485	0	0.126891	0.0384975	0.0206452	0	0.00354629	0.220744	0.0253885	0.0149447	0.170671	0	0	0	0	0.0156868	0.0033646	0	0	0.276406
GSM3507256	7.86983	10.3627	7.79149	5.00192	4.90112	5.64656	9.26465	0.201551	0	0	0.175112	0.0466805	0.0221463	0	0.0236443	0.00830234	0.125157	0.00944496	0.117212	0.0185317	0	0	0	0.0167407	2.87e-05	0	0	0.235447
GSM3507257	8.03482	10.166	8.07801	5.3809	5.00311	5.41961	9.84848	0	0.0197707	0	0.284222	0.0260575	0	0.000265286	0.0765312	0.113127	0.0278613	0.0165095	0.175671	0	0	0	0	0.0319572	0	0.00466824	0	0.223359
GSM3507258	10.2884	12.8187	11.1455	8.0768	7.82316	8.31011	11.8617	0	0.00823042	0	0.118006	0.00874641	0.0530792	0	0.0164165	0.00782325	0.0977738	0.0444762	0.100442	0.00997944	0.00152053	0	0	0.00222309	0.000723423	0	0	0.53056
GSM3507259	9.42487	11.6575	9.64933	6.72236	6.6225	7.11645	10.6571	0.00589016	0.0244765	0	0.309783	0	0.0236463	0	0	0.0570637	0.00197219	0.0898783	0.165718	0	0	0	0	0.0134633	0	0	0	0.308108
GSM3507260	9.68941	12.485	10.2963	7.68075	7.4241	8.07906	11.9183	0.00398221	0.0212286	0	0.115896	0	0.0232647	0	0	0.117562	0.0250152	0	0.450151	0	0.00300432	0	0	0.0110495	0.0261461	0	0	0.2027
GSM3507261	10.4477	12.9225	11.0293	7.90748	7.82665	8.50524	11.6799	0.0173131	0	0.00944274	0.106437	0.0113853	0.00630004	0	0.0337529	0.00112061	0.0440098	0.0118842	0.300003	0.0346053	0.000526497	0	0	0.00625069	0.0173696	0	0	0.399599
GSM3507262	10.011	12.4489	10.3952	7.91497	7.52098	7.61499	11.6575	0.0163344	0.024252	0.00160698	0.231257	0.052873	0.0369192	0	0.0276241	0.0104742	0.156126	0	0.136613	0	0	0.000846229	0	0.00140356	0.0128242	0	0	0.290846
GSM3507263	10.0989	12.1479	10.5988	7.60467	7.42354	8.00078	11.6799	0.034919	0	0	0.0855658	0.00148957	0.0460263	0	0.00753819	0.143334	0.0517935	0	0.348281	0	0	0.0050314	0	0.00448213	0.0110489	0	0.0164305	0.244059
GSM3507264	10.1337	12.8187	10.6349	8.19562	7.29696	8.28879	11.7139	0.0115307	0	0.00101305	0.134598	0	0.0409453	0	0.0015618	0.0919238	0.0597313	0	0.242757	0	0	0	0	0.0128301	0.000536436	0	0.00226431	0.400307
GSM3507265	10.8657	12.878	11.4008	8.31991	7.81066	8.33637	12.4089	0.00493313	0	0.00268131	0.08314	0.0240447	0.0204912	0	0.0300198	0.0525392	0.0597338	0	0.167414	0.0116375	0	0	0.000276772	0	0.0419997	0	0.00797028	0.493118
GSM3507266	10.5491	12.878	10.8774	8.34618	7.97273	8.26922	12.0248	0.00386607	0.0225628	0	0.0875704	0.096948	0.00723727	0	0.0105072	0.0117005	0.0320344	0.0499557	0.122021	0.0333792	0	0	0	0.00652121	0.00895321	0	0	0.506743
GSM3507267	9.4873	11.8806	10.058	7.38783	6.80466	7.6258	10.9372	0	0.0481549	0	0.237936	0.0138661	0.0146724	0	0.00390181	0.0777758	0	0.0511187	0.175374	0	0	0.00193478	0	0.00791041	0.00343945	0	0	0.363915
GSM3507268	10.4196	12.7065	10.7119	7.30084	7.48995	8.18559	11.7935	0.00458247	0.00787931	0	0.244196	0.00432153	0	0	0.0350573	0.0239234	0.0200765	0.0351842	0.150984	0	0	0	0	0.0136816	0	0	0	0.460113
GSM3507269	10.1852	12.5185	10.7319	8.57771	7.80748	8.24398	11.7455	0	0.00327023	0	0.164104	0	0	0	0.0238886	0.0537432	0.0671969	0.0182178	0.158395	0	0	0	0	0.0124745	0	0	0	0.49871
GSM3507270	10.2963	12.382	10.537	7.67267	7.49081	8.02177	11.8806	0.0240806	0	0	0.174254	0.0533234	0.0579104	0	0.0109998	0.0637326	0.08015	0	0.219727	0	0	0	0	0.00551911	0.00961794	0	0.000182473	0.300503
GSM3507271	10.9675	12.878	11.2493	8.73519	8.43783	9.00521	12.1805	0.0130987	0	0.00118421	0.0570602	0	0.039844	0	0.00203024	0.0693778	0.0358347	0	0.183866	0	0	0	0	0.00977634	0.0223522	0	0	0.565575
GSM3507272	10.1603	12.4089	10.5905	7.95008	7.1541	8.10316	11.9054	0.0169606	0	0	0.0761829	0.0728879	0.0323877	0	0.0083594	0.133478	0.0428477	0.0266834	0.196764	0	0	0	0	0.00599733	0.00765215	0	0	0.379799
GSM3507273	10.4305	12.9225	10.9005	8.29901	7.67837	8.42763	12.2124	0.00438278	0.0072762	0	0.100968	0.0399891	0.0350736	0	0	0.0627236	0.0207678	0.0050926	0.291473	0	0.00146048	0	0	0.0132634	0	0	0	0.41753
GSM3507274	10.7567	12.8187	10.9548	8.04958	7.95543	8.97514	12.4089	0.0115809	0	0	0.090557	0.0422936	0.0223134	0	0	0.0771431	0.0202326	0.00179864	0.178621	0.0277776	0	0	0	0.00507135	0.00909368	0	0	0.513517
GSM3507275	10.0715	12.613	10.5988	7.86438	7.44256	8.30283	11.981	0	0	0.00052767	0.233142	0	0.049655	0	0	0.178797	0.0184566	0.0162488	0.241632	0	0.000590089	0	0	0.00500877	0	0	0.00305974	0.252882
GSM3507276	10.2018	12.7065	10.6571	7.97473	7.7188	8.31122	11.7756	0.0494364	0	0	0.0767944	0.0619341	0.0320089	0	0.00646691	0.0399104	0.104835	0.032695	0.145447	0	0	0	0	0.0108952	0.00311576	0	0	0.436461
GSM3507277	10.9005	12.7599	10.9675	8.5307	8.69088	8.76864	12.485	0	0.00837712	0.00576227	0.0908155	0.0288563	0.0261073	0	0	0.0531349	0.050262	0.00439266	0.155913	0	0	0	0	0.00836302	0.0456602	0	0	0.522355
GSM3507278	10.1603	12.5631	10.745	7.80984	7.76014	8.16006	11.8445	0.0287812	0	0	0.215284	0.00213393	0.0393741	0	0.0261226	0.0670915	0.0731171	0.000332429	0.15053	0	0	0	0	0.0128551	0.00456171	0	0.0429997	0.336816
GSM3507279	10.67	12.9776	11.0566	8.70479	7.96417	8.60475	12.5185	0.0217866	0	0.00274649	0.112981	0.0140107	0.0192675	0	0.0195371	0.0527148	0.0291803	0.00959625	0.118536	0.0161524	0	0	0	0.00967666	0	0.00109029	0	0.572724
GSM3507280	10.6349	12.8187	10.829	8.02833	7.70418	8.66749	12.2124	0.0305446	0	0	0.0272269	0.0482996	0.0202155	0	0.013998	0.0966913	0.0157101	0	0.233745	0	0	0.00300648	0	0.0078965	0.0272492	0	0	0.475417
GSM3507281	9.99369	12.0486	10.2724	7.63957	7.06864	7.87971	11.524	0.0156446	0.00178873	0	0.223978	0.00812396	0.000355101	0	0.0245005	0.215493	0	0.0138272	0.205353	0	0	0	0	0.00863306	0	0.00214874	0	0.280154
GSM3507282	9.96396	12.5185	10.2583	7.65569	7.3409	8.13189	11.8089	0.00480438	0	0.000383915	0.21938	0	0.039585	0	0.043676	0.0491127	0.0234374	0.00298335	0.304609	0	0	0.00489885	0	0.00533638	0	0.00686107	0	0.294932
GSM3507283	10.8415	12.878	11.2039	8.99736	8.93349	9.12433	12.485	0.0484396	0	0	0.0515287	0.00680029	0.0191923	0	0.0169139	0.0222898	0.0229256	0	0.191133	0	0	0	0	0.00754943	0.024792	0	0	0.588436
GSM3507284	9.95735	12.2454	10.3038	7.80279	7.51149	7.83066	11.7756	0.0537237	0	0	0.143675	0.0501964	0.0324365	0	0.0207636	0.0277691	0.0308017	0	0.225411	0	0	0	0	0.00487675	0.00696799	0	0	0.403378
GSM3507285	10.6243	12.8187	10.9967	8.43646	8.95805	9.20117	12.0248	0.0177915	0	0.00445805	0.11531	0.0311201	0.0141987	0	0.0141265	0.10555	0	0	0.118217	0	0	0.0035729	0	0.00542605	0.0048594	0	0	0.56537
GSM3507286	10.311	12.6541	10.6467	7.902	8.06208	8.38052	12.2124	0	0.0134858	0.00316236	0.10182	0.0101805	0.0252086	0	0	0.049301	0.026073	0.0353791	0.385757	0	0.00285127	0	0	0.0115644	0.0122365	0	0	0.322981
GSM3507287	10.6467	12.8187	10.829	7.90951	8.32773	8.78791	12.2707	0.0247697	0.00393539	0.00190267	0.0978655	0.0324447	0.0593847	0	0.000845803	0.0257546	0	0.0566324	0.287878	0	0.00288085	0	0	0.00855377	0	0.000827169	0	0.396325
GSM3507288	10.3467	12.6541	10.5681	8.22858	7.59621	8.55647	12.0049	0	0	0.00706755	0.148076	0.0119519	0.0414239	0	0.0105232	0.0876173	0	0.0195766	0.369302	0.0365326	0	0	0.000172027	0	0.0151356	0	0	0.252621
GSM3507289	10.1465	12.613	10.6467	7.78271	7.52383	7.8323	11.8806	0.0472555	0	0	0.192485	0.0339739	0.0238452	0	0.0559102	0.100479	0	0.0106899	0.124415	0.00150824	0	0	0	0.00220363	0.0277135	0	0.00120662	0.378315
GSM3507290	9.8857	12.613	10.5777	7.57175	7.49518	7.9784	11.8089	0.0340861	0.0200924	0	0.154018	0.0442889	0.0293636	0	0.0187479	0.0892332	0	0.00878583	0.181628	0.00358102	0	0	0	0.00729964	0.0169745	0	0.00825556	0.383645
